# Supplementary material for: The modulated low-temperature structure of malayaite, CaSnOSiO4
Source: Acta Crystallogr B Struct Sci Cryst Eng Mater. 2020 Apr 16;76(Pt 3):316–21. doi: 10.1107/S2052520620003807 (PMC7278091; doi:10.1107/S2052520620003807)
Supplement: Supplementary file 3 [file b-76-00316-IIsup3.hkl]

#
# h,k,l, Fc-squared, Fo-squared, sigma(Fo-squared) and status flag
#
data_I
_shelx_title                             '   '
_shelx_refln_list_code                   4
_shelx_F_calc_maximum                    125.75
_exptl_crystal_F_000                     496
_reflns_d_resolution_high                0.3996

loop_
 _symmetry_equiv_pos_as_xyz
 'x, y, z'
 '-x, y, -z+1/2'
 '-x, -y, -z'
 'x, -y, z+1/2'
 'x+1/2, y+1/2, z'
 '-x+1/2, y+1/2, -z+1/2'
 '-x+1/2, -y+1/2, -z'
 'x+1/2, -y+1/2, z+1/2'

_cell_length_a                           6.6667(2)
_cell_length_b                           8.8934(3)
_cell_length_c                           7.1520(3)
_cell_angle_alpha                        90
_cell_angle_beta                         113.323(3)
_cell_angle_gamma                        90

_shelx_F_squared_multiplier              1.000

loop_
 _refln_index_h
 _refln_index_k
 _refln_index_l
 _refln_F_squared_calc
 _refln_F_squared_meas
 _refln_F_squared_sigma
 _refln_observed_status
   8   0   0 13588.30 13478.60    81.99 o
  14   0   0  1851.25  1908.24    15.95 o
   7   1   0  4101.75  4293.54    14.07 o
  11   1   0  1265.77  1234.09     4.92 o
  13   1   0  1150.29  1195.82     7.29 o
   8   2   0  1541.47  1484.78     5.21 o
  10   2   0  1375.65  1361.31     5.54 o
  12   2   0  1764.57  1769.07     7.73 o
  14   2   0   861.07   970.06     7.72 o
   6   4   0  3286.76  3456.95    12.73 o
   8   4   0  3277.77  2690.49    11.46 o
  10   4   0  2122.94  2129.50    11.09 o
  12   4   0  1103.43  1140.92     6.24 o
  14   4   0   703.39   688.34     7.07 o
   3   5   0  1829.28  1706.99     7.13 o
   5   5   0  2251.73  2164.45     8.63 o
   7   5   0  2292.99  2004.30     8.87 o
   9   5   0  1880.34  1842.29    10.40 o
  11   5   0  1541.42  1501.72     8.05 o
  13   5   0   506.53   506.50     4.35 o
   6   6   0 11438.90 12489.70    55.38 o
  12   6   0  3049.45  3109.17    14.58 o
  14   6   0  2606.64  2699.75    19.16 o
   3   7   0  4262.32  4646.66    29.25 o
   5   7   0  7544.63  8194.77    32.33 o
   9   7   0   784.52   780.57     5.79 o
  11   7   0  1749.59  1782.68     6.76 o
  13   7   0  1144.46  1202.09     6.57 o
   0   8   0  1529.11  1507.26    11.32 o
   2   8   0  4856.67  5078.41    29.39 o
   4   8   0  3951.95  3937.97    12.33 o
   6   8   0  1450.43  1394.21     8.74 o
   8   8   0  2095.74  2058.14    17.11 o
  10   8   0  1114.44  1048.87     8.03 o
  12   8   0   665.91   666.04     4.70 o
  14   8   0   904.95   865.09    10.75 o
   5   9   0 11412.10 10509.50    42.38 o
  13   9   0  1939.38  1977.30     9.67 o
   0  10   0  6678.07  7439.18    37.24 o
   2  10   0  6285.14  6933.20    19.49 o
   4  10   0  3660.39  3330.94    23.75 o
   8  10   0  3178.09  3469.54    22.91 o
  10  10   0  2081.95  2123.54    11.57 o
  12  10   0   878.43   938.57     5.57 o
   1  11   0  2911.65  2603.93    11.47 o
   5  11   0  3007.46  2679.71    12.43 o
   7  11   0  2023.41  1963.40    16.67 o
   9  11   0  1189.94  1155.29     5.63 o
  11  11   0   967.36  1037.56     8.22 o
  12  12   0  2530.83  2640.61    13.41 o
   1  13   0  3333.27  3732.65    23.35 o
   5  13   0  2215.61  2014.96    12.19 o
   7  13   0  2062.28  2214.26    10.09 o
   9  13   0  1910.54  2016.45    11.50 o
  11  13   0   886.25   998.92     8.19 o
   2  14   0  1804.81  1723.51     8.78 o
   4  14   0  1095.87  1055.03     5.79 o
   6  14   0  1766.42  1768.74     7.76 o
   8  14   0  1198.65  1184.77     7.18 o
  10  14   0  1229.67  1269.59     7.43 o
   1  15   0  5568.16  5154.40    22.01 o
   9  15   0  3251.33  3278.92    24.55 o
  11  15   0  1355.80  1312.48     9.24 o
   0  16   0  1780.67  1957.95    13.06 o
   2  16   0  1333.54  1529.41     6.77 o
   4  16   0  1825.05  2091.23     8.14 o
   6  16   0  1972.88  2139.59    12.53 o
   8  16   0   645.39   754.65     5.15 o
  10  16   0   601.94   674.83     5.48 o
   1  17   0   866.44   845.49     4.74 o
   3  17   0  1719.69  1744.62     8.30 o
   5  17   0  1263.76  1242.46     6.74 o
   7  17   0   788.52   818.55     6.39 o
   9  17   0   623.76   624.13     6.64 o
   2  18   0  2947.37  3005.24    13.71 o
   4  18   0  2300.35  2292.31    11.19 o
   6  18   0  2104.67  2148.94    10.59 o
   8  18   0  1716.66  1652.90     7.78 o
   1  19   0  1505.74  1803.32     8.14 o
   3  19   0   792.19   902.16     7.86 o
   5  19   0   687.31   798.64     7.99 o
   7  19   0   779.34   859.30     7.93 o
   0  20   0   954.90   980.88     8.68 o
   2  20   0  1224.28  1274.04     9.41 o
   4  20   0   997.26  1077.22     8.53 o
   6  20   0   701.62   634.47     6.68 o
   1  21   0  1789.00  1644.19    11.28 o
   3  21   0  1707.54  1715.31    11.25 o
   5  21   0  2184.43  1788.67    11.29 o
 -15   1   1    15.20    15.56     1.20 o
 -13   1   1    52.57    55.16     1.45 o
 -11   1   1    64.98    63.92     1.45 o
  -9   1   1     2.73     3.86     0.30 o
  -7   1   1   105.15   103.17     1.21 o
  -5   1   1   550.66   551.03     2.27 o
  -1   1   1     0.86     3.47     0.20 o
   1   1   1   125.45   134.66     0.83 o
   3   1   1   210.23   202.00     1.31 o
   5   1   1   326.01   318.10     1.96 o
   7   1   1   351.94   339.15     2.52 o
   9   1   1     0.56     1.07     0.31 o
  11   1   1    10.63    13.15     0.61 o
  13   1   1    67.03    67.45     1.59 o
 -14   2   1     4.53     5.74     0.82 o
 -12   2   1    31.89    32.97     1.05 o
 -10   2   1    96.13    99.26     1.51 o
  -8   2   1    55.07    50.65     1.03 o
  -6   2   1    57.70    57.02     0.83 o
  -4   2   1   106.18   102.68     0.80 o
  -2   2   1   559.54   661.24     4.64 o
   0   2   1    10.52    16.38     0.32 o
   2   2   1  2174.64  2462.59    15.06 o
   4   2   1   206.68   183.11     1.42 o
   6   2   1    39.08    37.46     0.84 o
   8   2   1   141.20   136.82     1.48 o
  10   2   1     3.76     3.96     0.45 o
  12   2   1    27.24    26.50     0.96 o
  14   2   1    13.85    11.50     1.20 o
 -15   3   1    72.86    67.19     2.29 o
 -13   3   1    19.46    20.53     1.10 o
 -11   3   1     9.19    11.85     0.68 o
  -9   3   1   594.34   574.25     2.91 o
  -7   3   1    83.22    79.63     0.97 o
  -5   3   1   269.51   275.08     1.62 o
  -3   3   1   659.78   683.70     3.21 o
  -1   3   1     3.09     9.92     0.20 o
   3   3   1  1677.97  1755.28     7.69 o
   5   3   1   128.06   115.87     1.26 o
   7   3   1   251.50   234.36     2.14 o
   9   3   1   176.35   173.75     1.68 o
  11   3   1    18.56    19.03     0.81 o
  13   3   1    74.41    75.19     1.88 o
 -14   4   1     1.98     2.49     0.71 o
 -12   4   1    29.41    29.72     0.99 o
 -10   4   1     3.11     4.20     0.42 o
  -8   4   1   232.32   224.43     1.91 o
  -6   4   1   447.28   433.29     2.35 o
  -4   4   1   877.07   846.97     3.27 o
  -2   4   1   310.18   309.52     1.23 o
   2   4   1    58.70    52.47     0.63 o
   4   4   1   272.17   235.97     1.73 o
   6   4   1     1.36     3.98     0.35 o
   8   4   1    11.10    25.76     0.65 o
  10   4   1   365.51   348.08     2.88 o
  12   4   1    24.34    24.87     0.91 o
  14   4   1    20.62    17.90     1.34 o
 -15   5   1     0.56     0.56     1.14 <
 -13   5   1    52.07    51.32     1.29 o
 -11   5   1    39.43    37.75     1.04 o
  -9   5   1    16.87    22.25     0.77 o
  -7   5   1   545.85   527.16     2.74 o
  -5   5   1    24.08    25.25     0.53 o
  -3   5   1    61.54    66.99     0.61 o
  -1   5   1  2145.10  2298.89    12.01 o
   1   5   1   245.37   244.54     1.43 o
   3   5   1    94.17   103.31     1.06 o
   5   5   1   393.84   390.93     2.45 o
   7   5   1     0.36     1.77     0.27 o
   9   5   1   107.48   103.22     1.74 o
  11   5   1   227.28   218.54     2.38 o
  13   5   1     0.19     0.75     0.53 <
 -14   6   1    40.48    41.79     1.74 o
 -12   6   1   231.67   227.45     2.47 o
 -10   6   1     4.00     4.38     0.66 o
  -8   6   1     0.51     1.88     0.36 o
  -6   6   1   280.60   274.75     1.83 o
  -4   6   1   584.66   590.99     1.99 o
  -2   6   1  1438.12  1449.61     6.28 o
   0   6   1    76.50    84.95     0.90 o
   2   6   1   148.30   119.10     1.06 o
   4   6   1   804.75   834.65     3.35 o
   6   6   1   697.93   657.73     3.23 o
   8   6   1    15.31    18.07     0.70 o
  10   6   1    12.31    14.67     0.80 o
  12   6   1    11.07    11.66     0.72 o
 -13   7   1     0.29     0.64     0.50 <
 -11   7   1     1.03     1.67     0.55 o
  -9   7   1     0.13     1.15     0.41 <
  -7   7   1    25.30    29.54     0.82 o
  -5   7   1     7.76    12.79     0.47 o
  -3   7   1     3.77     7.66     0.31 o
  -1   7   1    94.41    94.77     0.86 o
   1   7   1    40.13    38.42     0.67 o
   3   7   1    10.04    13.24     0.41 o
   5   7   1    12.97    17.28     0.56 o
   7   7   1     0.45     2.98     0.41 o
   9   7   1     0.37     0.74     0.49 <
  11   7   1     0.66     2.48     0.51 o
  13   7   1     3.04     2.65     0.61 o
 -14   8   1    79.87    82.77     3.34 o
 -12   8   1   310.04   305.06     2.86 o
 -10   8   1   125.62   123.23     1.98 o
  -8   8   1    77.02    74.83     1.38 o
  -6   8   1   530.15   483.75     3.14 o
  -4   8   1  1343.72  1323.90     5.36 o
  -2   8   1  1819.58  1863.16     6.85 o
   0   8   1   516.65   510.50     2.39 o
   2   8   1   174.28   177.58     1.59 o
   4   8   1  1172.87  1152.86     3.85 o
   6   8   1  1018.48   992.45     4.59 o
   8   8   1   248.34   241.55     2.40 o
  10   8   1    90.32    86.24     1.69 o
  12   8   1    56.29    56.59     1.32 o
 -13   9   1    21.14    22.50     0.90 o
 -11   9   1    28.17    31.71     1.13 o
  -9   9   1    44.86    47.84     1.18 o
  -7   9   1   424.10   420.51     3.50 o
  -5   9   1    65.60    63.98     0.94 o
  -3   9   1     0.45     5.14     0.34 o
  -1   9   1   690.72   698.55     2.85 o
   1   9   1   331.05   352.23     2.16 o
   3   9   1   164.57   173.76     1.61 o
   5   9   1   174.49   185.15     1.97 o
   7   9   1     3.58     6.54     0.55 o
   9   9   1   119.93   115.30     1.81 o
  11   9   1   135.79   143.82     1.98 o
  13   9   1     0.05     0.60     0.69 <
 -14  10   1     9.43     5.07     1.43 o
 -12  10   1     2.32     3.75     0.56 o
 -10  10   1    18.69    17.87     0.90 o
  -8  10   1    43.20    49.40     1.18 o
  -6  10   1    96.37   106.91     1.42 o
  -4  10   1   243.54   208.65     1.76 o
  -2  10   1     8.35    17.23     0.54 o
   0  10   1   288.29   297.99     2.11 o
   2  10   1     1.08     3.30     0.33 o
   4  10   1    32.76    39.14     0.77 o
   6  10   1    21.95    18.19     0.92 o
   8  10   1    53.95    46.56     1.33 o
  10  10   1    82.02    88.93     1.57 o
  12  10   1     0.06     0.28     0.56 <
 -13  11   1     0.88     0.77     0.74 <
 -11  11   1    68.47    65.93     1.52 o
  -9  11   1   709.14   731.27     4.96 o
  -7  11   1   286.02   284.42     2.99 o
  -5  11   1   409.48   398.60     2.74 o
  -3  11   1   513.42   504.45     3.21 o
  -1  11   1   255.98   254.55     2.17 o
   1  11   1  1921.28  1756.17     7.75 o
   3  11   1   982.93   966.53     3.53 o
   5  11   1    22.81    20.87     0.78 o
   7  11   1   432.94   428.61     4.16 o
   9  11   1   370.35   362.82     3.60 o
  11  11   1   107.18   106.26     2.21 o
 -12  12   1     6.36     9.57     0.77 o
 -10  12   1   272.54   278.28     3.50 o
  -8  12   1   231.49   246.70     2.86 o
  -6  12   1   123.33   132.54     2.06 o
  -4  12   1   680.10   714.48     4.09 o
  -2  12   1   272.89   274.39     1.93 o
   0  12   1   377.29   398.63     2.99 o
   2  12   1  1139.39  1177.56     4.31 o
   4  12   1   161.81   174.35     1.85 o
   6  12   1   134.44   150.21     2.17 o
   8  12   1   347.41   356.92     3.92 o
  10  12   1    44.62    52.45     1.59 o
  12  12   1    75.06    75.72     1.94 o
 -11  13   1     0.74     1.51     0.66 <
  -9  13   1    41.08    41.21     1.29 o
  -7  13   1   292.76   290.35     3.11 o
  -5  13   1     1.24     1.81     0.44 o
  -3  13   1    36.62    44.50     1.08 o
  -1  13   1   252.05   226.60     2.12 o
   1  13   1   230.96   212.34     1.91 o
   3  13   1    58.35    48.76     1.11 o
   5  13   1    25.30    22.41     0.97 o
   7  13   1     3.37    10.12     0.79 o
   9  13   1    65.89    61.52     1.59 o
  11  13   1   123.08   117.18     2.34 o
 -12  14   1   102.52    88.50     2.50 o
 -10  14   1    74.04    74.28     1.87 o
  -8  14   1   148.12   150.99     2.32 o
  -6  14   1   268.89   275.23     3.02 o
  -4  14   1   272.02   276.73     2.47 o
  -2  14   1   437.35   422.57     4.25 o
   0  14   1   377.90   369.14     2.91 o
   2  14   1   216.53   196.54     1.98 o
   4  14   1   385.80   367.06     3.53 o
   6  14   1   317.20   315.65     3.27 o
   8  14   1   100.61   101.80     1.94 o
  10  14   1   104.24   104.12     2.19 o
 -11  15   1   124.06   131.60     2.48 o
  -9  15   1    84.39    92.47     1.89 o
  -7  15   1   105.33   115.51     2.03 o
  -5  15   1   469.96   485.95     3.70 o
  -3  15   1   824.20   860.47     5.37 o
  -1  15   1   400.32   432.08     3.42 o
   1  15   1   204.37   220.86     2.39 o
   3  15   1   310.12   326.27     3.04 o
   5  15   1   529.35   544.72     6.23 o
   7  15   1   380.16   396.58     3.76 o
   9  15   1    61.39    67.13     1.84 o
 -10  16   1     3.72     4.32     0.82 o
  -8  16   1     1.52     3.86     0.67 o
  -6  16   1    68.95    73.32     1.67 o
  -4  16   1    74.06    74.59     1.56 o
  -2  16   1   151.76   143.17     2.08 o
   0  16   1    39.97    37.28     1.00 o
   2  16   1     0.37     0.80     0.67 <
   4  16   1   154.01   143.18     2.11 o
   6  16   1   108.42   108.16     2.00 o
   8  16   1     6.21     6.73     0.75 o
  10  16   1    12.25     8.40     0.91 o
  -9  17   1    37.82    39.73     1.48 o
  -7  17   1   265.66   276.42     3.18 o
  -5  17   1   345.58   361.27     4.33 o
  -3  17   1   400.77   411.75     3.59 o
  -1  17   1   645.34   642.73     5.75 o
   1  17   1   157.47   158.40     2.33 o
   3  17   1   254.44   252.28     3.26 o
   5  17   1   634.14   648.04     4.91 o
   7  17   1   179.77   184.47     2.66 o
   9  17   1   116.18   101.75     2.25 o
  -8  18   1   186.86   201.95     3.12 o
  -6  18   1   236.06   244.49     3.57 o
  -4  18   1     0.19     1.64     0.71 <
  -2  18   1   121.44   127.86     2.13 o
   0  18   1   412.01   435.26     4.57 o
   2  18   1   125.42   141.93     2.35 o
   4  18   1   153.32   164.36     2.59 o
   6  18   1    33.30    38.85     1.16 o
   8  18   1    21.75    19.92     1.97 o
  -7  19   1     6.49     6.98     0.92 o
  -5  19   1    18.51    15.76     1.41 o
  -3  19   1    52.54    48.85     1.77 o
  -1  19   1     6.50    11.17     0.92 o
   1  19   1    21.34    20.57     1.01 o
   3  19   1    17.94    18.64     1.31 o
   5  19   1     2.17     4.14     0.82 o
   7  19   1    41.60    40.24     2.56 o
  -6  20   1   214.30   201.03     3.86 o
  -4  20   1   281.89   277.17     4.48 o
  -2  20   1   224.70   221.39     4.18 o
   0  20   1   496.15   523.66     4.46 o
   2  20   1   795.65   806.66     7.63 o
   4  20   1   186.54   201.12     3.76 o
   6  20   1   100.09    83.68     3.42 o
  -5  21   1    69.22    67.95     2.20 o
  -3  21   1   107.39   112.68     2.86 o
  -1  21   1    30.52    28.44     1.71 o
   1  21   1    51.08    56.83     2.16 o
   3  21   1    73.34    72.84     2.42 o
 -14   0   2   279.12   308.21     6.12 o
 -12   0   2   934.45   917.79     7.74 o
 -10   0   2  1757.44  1867.03    10.57 o
  -8   0   2   121.11   133.48     2.63 o
  -6   0   2   611.16   635.06     3.49 o
   2   0   2   491.05   459.61     5.14 o
   4   0   2    78.99    90.67     1.51 o
   6   0   2  2769.91  2777.38    16.14 o
   8   0   2  1173.38  1120.82     7.44 o
  10   0   2   142.15   143.58     2.46 o
  12   0   2   495.27   498.05     5.72 o
 -15   1   2  1399.16  1480.21     9.63 o
 -13   1   2  3415.51  3613.58    17.32 o
 -11   1   2  3696.57  3856.65    16.75 o
   7   1   2  6567.33  6076.29    37.34 o
  11   1   2  2979.82  3025.30    14.80 o
  13   1   2  1541.46  1614.11    10.37 o
 -14   2   2  2019.81  2115.43    11.45 o
 -12   2   2  2822.01  2916.89    15.31 o
  -8   2   2  9425.16  9746.48    26.12 o
  12   2   2  3576.71  3669.41    17.56 o
 -15   3   2   554.13   604.47     5.95 o
 -13   3   2   657.67   647.11     4.72 o
 -11   3   2   504.09   510.84     3.90 o
  -9   3   2  1209.63  1188.88     4.96 o
  -7   3   2  2849.15  2932.64    10.48 o
  -5   3   2  2350.79  2317.94    12.62 o
  -3   3   2  1929.18  1882.40     9.45 o
   5   3   2  1531.54  1505.40     7.82 o
   7   3   2   521.72   490.40     3.03 o
   9   3   2   934.87   912.86     3.92 o
  11   3   2   859.95   886.35     6.34 o
  13   3   2   431.46   454.47     5.60 o
 -14   4   2  2022.65  2224.97    11.29 o
 -12   4   2  3864.27  4203.84    25.80 o
  -8   4   2  7678.24  7018.77    30.02 o
   6   4   2 10638.10 11037.70    34.44 o
  12   4   2  2097.43  2207.49    12.93 o
 -15   5   2  1547.52  1521.95     9.97 o
 -13   5   2  2830.06  2886.22    15.23 o
  -7   5   2  8375.74  8780.94    45.95 o
   9   5   2  4950.18  4215.67    25.53 o
  11   5   2  2878.81  2927.45    14.18 o
  13   5   2  2104.93  2155.35    12.18 o
 -14   6   2   769.44   794.39     7.09 o
 -12   6   2   900.65   902.55     4.87 o
 -10   6   2   746.03   718.94     5.15 o
  -6   6   2  2338.06  2334.39    17.45 o
  -4   6   2  2162.69  2169.33    14.73 o
   2   6   2  3098.11  3183.18    11.02 o
   4   6   2  3971.67  4041.33    12.89 o
   6   6   2  1007.24   985.67     3.96 o
   8   6   2  1041.49  1011.40     3.90 o
  10   6   2  1218.95  1239.36     5.62 o
  12   6   2   413.86   433.03     3.82 o
 -15   7   2  1693.12  1541.48    14.12 o
 -13   7   2  1445.41  1497.12     8.44 o
   5   7   2  7542.84  7081.73    23.90 o
   7   7   2  6082.29  5426.58    17.83 o
  11   7   2  3290.32  3481.78    23.38 o
  13   7   2  2114.48  2046.67    11.81 o
 -14   8   2  2202.29  2356.26    12.37 o
 -12   8   2  2885.18  2983.90    10.11 o
  -8   8   2  8875.30  8305.83    34.63 o
  -6   8   2 10504.60  9886.83    47.29 o
   4   8   2 14291.70 15813.40    58.51 o
  10   8   2  4439.54  4786.21    27.70 o
  12   8   2  1833.03  1960.29     9.52 o
 -13   9   2   500.59   511.62     4.19 o
 -11   9   2  1462.95  1504.12     8.10 o
  -9   9   2   959.75  1004.04     5.71 o
  -7   9   2   438.27   436.43     3.11 o
  -5   9   2  2129.36  1918.49    14.06 o
  -3   9   2  2677.51  2796.36     9.75 o
  -1   9   2  2205.63  2256.29     9.27 o
   1   9   2  2235.63  2255.05     9.67 o
   3   9   2   632.97   622.95     3.31 o
   5   9   2  1234.81  1215.08     4.58 o
   7   9   2  2048.82  2114.36    17.05 o
   9   9   2   556.36   558.20     3.78 o
  11   9   2   363.35   380.96     3.53 o
 -14  10   2  1234.69  1212.93    12.43 o
 -12  10   2  2205.00  2213.02    10.00 o
  -4  10   2  6536.35  5677.90    24.95 o
  -2  10   2 10452.80 11421.80    48.46 o
   0  10   2  7242.55  7628.34    31.13 o
   2  10   2  5099.52  4690.19    15.50 o
   8  10   2  3435.28  3767.46    23.72 o
  10  10   2  2203.19  2158.65     8.68 o
  12  10   2  1089.69  1107.74     8.67 o
 -13  11   2  1524.11  1520.99     6.52 o
 -11  11   2  2246.13  2375.25    10.17 o
  -1  11   2  7833.19  7734.04    21.60 o
   1  11   2  8996.19  8506.24    40.88 o
   9  11   2  2795.70  2840.93    15.27 o
  11  11   2  2001.73  2182.83    12.15 o
 -12  12   2   317.45   333.82     3.93 o
 -10  12   2   663.09   690.46     5.46 o
  -8  12   2  1071.77  1142.45     7.18 o
  -6  12   2  1578.47  1630.20     8.35 o
  -4  12   2  1073.36  1117.58     4.59 o
  -2  12   2   435.34   463.20     3.48 o
   0  12   2  1447.59  1458.42     4.69 o
   2  12   2  2029.17  2126.95    11.33 o
   4  12   2   966.69  1009.06     5.52 o
   6  12   2   629.20   635.10     4.48 o
   8  12   2   455.70   473.31     4.07 o
  10  12   2   607.78   648.29     6.43 o
 -11  13   2  1388.49  1383.73     7.88 o
  -9  13   2  2239.57  2234.65    12.03 o
  -5  13   2  3094.24  2999.46    14.25 o
   3  13   2  4594.15  4025.18    17.84 o
   7  13   2  2209.10  2100.71    11.78 o
   9  13   2  2331.87  2307.44    12.21 o
  11  13   2  1219.54  1204.29     7.29 o
 -12  14   2  1760.43  1788.67    11.05 o
 -10  14   2  3004.55  2997.32    20.30 o
  -8  14   2  1979.18  2184.22    12.41 o
  -6  14   2  3277.75  3543.03    22.64 o
   2  14   2  4272.08  4476.94    19.38 o
   4  14   2  3008.10  3281.67    23.02 o
   8  14   2  2893.53  3158.97    15.63 o
  10  14   2  1168.57  1255.40     9.17 o
 -11  15   2   559.48   634.85     6.55 o
  -9  15   2   844.80   956.36     6.78 o
  -7  15   2  1223.72  1301.61     9.42 o
  -5  15   2   770.14   829.61     4.76 o
  -3  15   2  1850.80  1926.10    11.04 o
  -1  15   2  1994.63  2084.59    12.44 o
   1  15   2   707.60   774.28     4.45 o
   3  15   2  1371.49  1412.19     5.80 o
   5  15   2  1304.05  1299.03     9.41 o
   7  15   2   667.00   704.11     5.74 o
   9  15   2   847.96   928.39     7.87 o
 -10  16   2  1655.60  1705.10    10.70 o
  -8  16   2  2056.60  2119.89    12.75 o
  -4  16   2  3526.34  3662.16    25.29 o
  -2  16   2  2322.56  2208.03    10.54 o
   0  16   2  4071.00  3987.69    19.17 o
   4  16   2  2657.75  2457.56    13.12 o
   6  16   2  2363.69  2356.29     9.35 o
   8  16   2  1623.86  1609.04     7.76 o
  -9  17   2  1875.45  2068.49    11.95 o
  -7  17   2  3191.74  3513.76    16.28 o
  -5  17   2  2789.17  2980.25    15.11 o
  -3  17   2  2964.43  3291.93    16.31 o
  -1  17   2  3512.68  3793.08    19.30 o
   3  17   2  3896.29  4254.30    20.02 o
   5  17   2  2562.11  2731.10     9.03 o
   7  17   2  1401.28  1550.68     7.64 o
   9  17   2  1581.65  1569.32    14.75 o
  -8  18   2   675.54   790.11     6.15 o
  -6  18   2   900.59  1045.03     7.41 o
  -4  18   2  1269.41  1439.93     8.75 o
  -2  18   2  1354.75  1509.00     7.09 o
   0  18   2  1260.46  1430.04     7.16 o
   2  18   2  1044.42  1205.97     9.39 o
   4  18   2   850.18   967.99     8.84 o
   6  18   2   916.56  1000.23     6.27 o
  -7  19   2  1091.96   941.70     8.57 o
  -5  19   2  1879.27  1767.42    12.44 o
  -3  19   2  2707.11  2457.60    11.59 o
  -1  19   2  2660.13  2666.06    14.12 o
   1  19   2  2016.54  1890.11    12.05 o
   3  19   2  1533.93  1500.45    10.34 o
   5  19   2  1913.01  1930.50    11.97 o
  -6  20   2  1341.00  1446.76    14.31 o
  -4  20   2  1466.20  1697.86    15.48 o
  -2  20   2  2046.75  2228.54    12.77 o
   0  20   2  1606.61  1721.32    11.49 o
   2  20   2  1557.05  1695.25    11.18 o
   4  20   2  1699.36  1794.23    11.52 o
  -5  21   2   838.09   784.30     7.46 o
  -3  21   2   384.26   451.16     5.55 o
  -1  21   2   409.12   448.52     5.84 o
   1  21   2  1054.44  1194.53     9.39 o
   3  21   2   667.68   748.38     7.31 o
 -15   1   3    27.06    29.27     1.46 o
 -13   1   3     0.21     1.68     0.65 <
 -11   1   3   191.47   192.44     1.73 o
  -9   1   3    32.91    33.22     0.77 o
  -7   1   3    37.21    35.33     0.68 o
  -5   1   3    26.53    27.01     0.43 o
  -3   1   3   148.97   171.51     0.92 o
   1   1   3   576.46   591.02     2.34 o
   3   1   3   419.73   399.06     2.18 o
   5   1   3    23.44    23.49     0.66 o
   7   1   3   222.95   213.61     2.02 o
   9   1   3    62.14    62.06     1.14 o
  11   1   3    17.62    19.02     0.80 o
  13   1   3     1.53     2.35     0.90 <
 -16   2   3    10.35    11.41     1.45 o
 -14   2   3     3.29     3.89     0.84 o
 -12   2   3    13.88    14.39     0.61 o
 -10   2   3    11.00    10.15     0.48 o
  -8   2   3    83.19    77.89     1.15 o
  -6   2   3   333.64   334.84     1.72 o
  -4   2   3    13.96    17.91     0.32 o
  -2   2   3  1294.40  1536.15     8.80 o
   0   2   3   196.02   204.18     1.29 o
   2   2   3    20.23    21.97     0.55 o
   4   2   3     6.45     9.82     0.43 o
   6   2   3    93.32    88.23     1.31 o
   8   2   3    44.55    42.30     1.11 o
  10   2   3    10.28    10.47     0.67 o
  12   2   3    82.88    75.88     1.61 o
 -15   3   3    16.97    17.64     1.20 o
 -13   3   3    21.11    20.94     1.14 o
 -11   3   3    84.34    84.57     1.24 o
  -9   3   3    13.41    15.61     0.57 o
  -7   3   3   502.04   495.17     2.36 o
  -5   3   3  2391.41  2416.06    12.47 o
  -3   3   3    70.97    87.17     0.76 o
  -1   3   3   297.84   292.19     1.34 o
   1   3   3  1529.01  1631.51     6.42 o
   3   3   3   212.19   229.11     1.83 o
   5   3   3   762.29   744.18     3.56 o
   7   3   3    36.95    35.57     0.80 o
   9   3   3    21.21    22.17     0.75 o
  11   3   3   180.51   170.11     3.42 o
  13   3   3    35.62    36.57     2.32 o
 -14   4   3   124.13   124.01     2.72 o
 -12   4   3    34.07    35.12     1.14 o
 -10   4   3    32.18    31.82     0.82 o
  -8   4   3   181.11   165.30     1.49 o
  -6   4   3     6.70    10.04     0.39 o
  -4   4   3   385.58   374.45     2.04 o
  -2   4   3   119.40   121.32     0.75 o
   0   4   3   925.43   936.70     4.71 o
   2   4   3  1036.83   966.72     4.54 o
   4   4   3   536.33   495.76     2.96 o
   6   4   3    71.27    70.85     1.05 o
   8   4   3    34.86    33.41     0.79 o
  10   4   3    21.32    22.81     0.86 o
  12   4   3     5.42     5.94     0.70 o
 -15   5   3    50.32    51.51     1.89 o
 -13   5   3    30.62    33.83     1.09 o
 -11   5   3    19.01    19.42     0.67 o
  -9   5   3   119.11   119.41     1.48 o
  -7   5   3    81.40    77.78     1.05 o
  -5   5   3     5.57     5.99     0.30 o
  -3   5   3   700.83   666.09     3.21 o
  -1   5   3    37.90    38.37     0.56 o
   1   5   3     0.40     3.12     0.26 o
   3   5   3   925.47   929.91     4.16 o
   5   5   3    19.68    25.13     0.71 o
   7   5   3    15.76    15.09     0.55 o
   9   5   3   143.50   143.79     1.69 o
  11   5   3     4.17     3.88     0.61 o
  13   5   3    38.97    38.73     2.39 o
 -14   6   3     8.87     9.49     1.03 o
 -12   6   3    32.14    33.57     1.02 o
 -10   6   3   267.93   271.88     2.32 o
  -8   6   3   237.43   231.11     1.99 o
  -6   6   3    57.03    55.87     0.86 o
  -4   6   3   151.00   145.87     1.40 o
  -2   6   3  2014.58  2033.79     7.65 o
   0   6   3   425.85   426.28     2.19 o
   2   6   3   108.72   117.31     1.26 o
   4   6   3    26.87    36.63     0.81 o
   6   6   3    56.83    57.19     1.01 o
   8   6   3   390.11   397.23     2.52 o
  10   6   3    57.97    57.58     1.30 o
  12   6   3     8.75     9.31     0.76 o
 -15   7   3     5.56     5.13     0.93 o
 -13   7   3     2.04     2.29     0.56 o
 -11   7   3     0.05     0.79     0.46 <
  -9   7   3    13.01    15.82     0.63 o
  -7   7   3    27.47    31.36     0.59 o
  -5   7   3    36.05    46.05     0.82 o
  -3   7   3    87.70    90.74     0.94 o
  -1   7   3    27.13    30.50     0.58 o
   1   7   3    26.10    31.94     0.68 o
   3   7   3    72.87    75.09     1.22 o
   5   7   3     2.76     9.23     0.44 o
   7   7   3     3.45     4.82     0.47 o
   9   7   3     0.46     1.44     0.48 o
  11   7   3     0.63     1.02     0.54 <
  13   7   3     0.77     1.65     1.06 <
 -14   8   3    15.65    17.05     1.21 o
 -12   8   3   116.49   116.81     1.81 o
 -10   8   3   384.94   380.62     3.18 o
  -8   8   3   323.34   326.50     2.14 o
  -6   8   3    28.49    29.53     0.68 o
  -4   8   3   390.04   383.02     2.19 o
  -2   8   3  1804.05  1771.67     6.78 o
   0   8   3  1109.65  1136.30     5.32 o
   2   8   3   383.82   373.30     2.46 o
   4   8   3   144.05   123.22     2.21 o
   6   8   3   330.30   320.45     2.43 o
   8   8   3   590.69   567.04     3.53 o
  10   8   3   134.89   131.61     2.13 o
  12   8   3    13.00    13.37     0.85 o
 -13   9   3    50.44    47.87     1.25 o
 -11   9   3     2.11     2.82     0.70 o
  -9   9   3    94.35    93.57     1.73 o
  -7   9   3   191.25   191.88     1.73 o
  -5   9   3   150.34   148.41     1.34 o
  -3   9   3   366.48   376.90     2.10 o
  -1   9   3     4.65     9.12     0.41 o
   1   9   3   100.59   115.13     1.40 o
   3   9   3   696.61   650.91     3.54 o
   5   9   3    54.90    56.69     1.15 o
   7   9   3    18.22    20.09     0.94 o
   9   9   3    70.14    71.23     1.44 o
  11   9   3    12.15    13.76     0.94 o
 -14  10   3    63.58    57.09     2.07 o
 -12  10   3    22.27    24.54     1.04 o
 -10  10   3    19.97    22.45     1.05 o
  -8  10   3    83.61    84.22     1.36 o
  -6  10   3     4.54     7.39     0.42 o
  -4  10   3    96.69   102.76     1.31 o
  -2  10   3    18.37    23.62     0.71 o
   0  10   3   175.72   158.36     1.59 o
   2  10   3   182.41   177.62     1.88 o
   4  10   3   119.50   118.96     1.63 o
   6  10   3    70.76    64.33     1.46 o
   8  10   3     0.13     2.11     0.53 o
  10  10   3     3.50     4.11     0.73 o
  12  10   3     2.28     2.03     0.66 o
 -13  11   3    55.16    52.65     1.40 o
 -11  11   3   123.54   122.63     2.06 o
  -9  11   3     8.01     9.54     0.70 o
  -7  11   3   508.72   521.69     3.98 o
  -5  11   3  1225.86  1201.74     5.28 o
  -3  11   3    56.16    58.83     0.94 o
  -1  11   3   287.56   284.56     1.89 o
   1  11   3   783.02   783.96     3.96 o
   3  11   3   385.76   381.65     2.49 o
   5  11   3   740.04   723.91     4.69 o
   7  11   3   134.14   133.51     2.15 o
   9  11   3     8.40     8.30     0.85 o
  11  11   3   271.37   277.93     3.53 o
 -12  12   3   133.57   137.78     2.58 o
 -10  12   3    91.93    97.17     1.93 o
  -8  12   3    62.62    73.48     1.61 o
  -6  12   3   713.35   713.62     5.45 o
  -4  12   3   347.28   366.36     2.60 o
  -2  12   3   153.49   161.72     1.69 o
   0  12   3   779.57   779.27     3.53 o
   2  12   3   262.64   263.91     2.09 o
   4  12   3   266.24   259.70     2.40 o
   6  12   3   457.29   441.62     4.32 o
   8  12   3    25.87    30.41     1.05 o
  10  12   3    57.34    63.95     1.76 o
 -11  13   3    33.59    35.23     1.37 o
  -9  13   3    13.26    14.75     0.91 o
  -7  13   3   101.25   100.47     1.68 o
  -5  13   3    89.07   101.43     1.49 o
  -3  13   3    83.64    81.02     1.41 o
  -1  13   3    26.35    29.87     0.70 o
   1  13   3     9.51     8.58     0.50 o
   3  13   3   457.97   440.13     2.92 o
   5  13   3    44.58    41.20     1.24 o
   7  13   3     2.61     4.42     0.58 o
   9  13   3    19.42    19.53     1.11 o
  11  13   3     8.68     5.99     0.78 o
 -12  14   3    32.68    37.05     1.72 o
 -10  14   3   103.32   109.90     2.22 o
  -8  14   3   156.04   165.54     2.41 o
  -6  14   3    83.79    83.17     1.74 o
  -4  14   3   217.91   223.27     2.44 o
  -2  14   3   384.18   400.88     3.17 o
   0  14   3   203.51   213.21     2.03 o
   2  14   3   215.56   213.47     1.80 o
   4  14   3   225.69   219.54     2.44 o
   6  14   3   127.99   122.35     2.08 o
   8  14   3   153.22   153.70     2.18 o
  10  14   3    81.89    80.53     1.99 o
 -11  15   3   225.87   222.90     3.33 o
  -9  15   3   251.71   274.34     3.66 o
  -7  15   3   124.01   133.95     2.19 o
  -5  15   3   152.89   156.42     2.17 o
  -3  15   3   463.29   475.49     3.58 o
  -1  15   3   856.17   882.32     6.45 o
   1  15   3   419.27   428.36     3.04 o
   3  15   3   121.12   132.92     1.77 o
   5  15   3   207.15   216.99     2.48 o
   7  15   3   270.38   287.80     3.23 o
   9  15   3   194.50   212.78     3.12 o
 -10  16   3    40.74    45.51     1.53 o
  -8  16   3    52.04    53.67     1.49 o
  -6  16   3     2.25     4.06     0.68 o
  -4  16   3    39.52    41.76     1.18 o
  -2  16   3   193.60   186.42     2.34 o
   0  16   3    47.49    47.88     1.28 o
   2  16   3    43.26    43.15     1.11 o
   4  16   3    12.84    13.10     0.77 o
   6  16   3    22.78    22.86     1.07 o
   8  16   3   107.62   112.44     2.91 o
  -9  17   3   263.45   275.53     4.34 o
  -7  17   3   111.66   122.90     2.50 o
  -5  17   3    61.94    66.06     1.66 o
  -3  17   3   537.11   564.10     4.66 o
  -1  17   3   389.08   399.74     3.55 o
   1  17   3   245.82   244.03     3.41 o
   3  17   3   301.62   303.58     2.86 o
   5  17   3    80.27    84.57     1.66 o
   7  17   3   204.68   205.32     3.31 o
  -8  18   3   162.90   168.27     2.91 o
  -6  18   3   113.63   125.03     2.53 o
  -4  18   3   202.40   207.77     2.86 o
  -2  18   3    96.74   104.53     1.89 o
   0  18   3     3.70     5.46     0.70 o
   2  18   3   329.78   327.54     5.08 o
   4  18   3   280.60   295.03     3.79 o
   6  18   3     9.10    11.52     0.98 o
  -7  19   3     2.20     6.68     0.94 o
  -5  19   3    22.30    26.33     1.36 o
  -3  19   3     7.18     7.62     0.77 o
  -1  19   3    31.08    31.79     1.40 o
   1  19   3    35.70    36.90     1.47 o
   3  19   3    10.51    11.99     1.18 o
   5  19   3    18.25    18.27     1.42 o
  -6  20   3   530.52   530.67     9.03 o
  -4  20   3   312.92   319.36     7.06 o
  -2  20   3   100.73   100.26     2.02 o
   0  20   3   314.70   332.51     4.11 o
   2  20   3   350.54   373.92     5.24 o
   4  20   3   335.93   342.41     5.05 o
  -5  21   3    49.11    46.71     2.82 o
  -3  21   3    37.85    40.95     2.69 o
  -1  21   3    88.03    83.39     2.57 o
   1  21   3    70.64    66.37     2.29 o
   3  21   3    12.97    10.19     1.11 o
 -16   0   4  2207.00  2272.33    16.85 o
 -12   0   4  4906.81  4511.94    27.33 o
  -8   0   4 12907.60 14609.70    75.16 o
  10   0   4  3547.96  3773.89    16.52 o
 -15   1   4   771.28   797.36     6.92 o
 -13   1   4  2092.25  2125.12    15.71 o
 -11   1   4  2426.26  2282.71    13.20 o
  -9   1   4  2253.09  2358.42    10.53 o
  -7   1   4  7365.21  8060.30    50.82 o
   3   1   4  6011.74  5980.53    42.11 o
   5   1   4  6307.01  6337.37    18.03 o
   7   1   4  2030.28  2005.98    10.31 o
   9   1   4  1629.38  1592.98     5.84 o
  11   1   4  1603.49  1577.55     5.98 o
  13   1   4   580.82   581.97     6.15 o
 -16   2   4   808.85   798.87     6.80 o
 -14   2   4   881.64   872.87     7.17 o
 -12   2   4  1147.99  1093.79     4.65 o
 -10   2   4  3842.23  3386.38    19.88 o
  -8   2   4  4552.78  4582.23    13.96 o
  -6   2   4  3087.71  3213.67    15.05 o
   4   2   4  2299.31  2209.48     9.81 o
  10   2   4  1359.84  1334.52     6.99 o
  12   2   4   764.82   752.73     9.97 o
 -15   3   4  1939.28  1923.57    10.82 o
 -13   3   4  3543.48  3341.55    16.24 o
   5   3   4 12684.50 12992.20    29.02 o
  11   3   4  3728.96  3878.27    17.53 o
  13   3   4  1723.37  1594.05    14.21 o
 -16   4   4   720.57   659.93     6.47 o
 -14   4   4  1339.44  1390.01     9.10 o
 -12   4   4  1876.62  1924.41     6.65 o
 -10   4   4  1857.43  1945.68    11.00 o
  -8   4   4  2870.94  2564.31    23.19 o
  -6   4   4  5993.47  6231.96    33.34 o
   2   4   4  5098.57  5401.06    18.11 o
   4   4   4  5124.13  5193.57    16.77 o
   8   4   4  1516.88  1494.68     5.14 o
  10   4   4  1158.72  1123.46     6.36 o
  12   4   4   880.66   897.63     6.57 o
 -15   5   4  1042.85  1050.04     7.88 o
 -13   5   4  1231.00  1237.68     6.31 o
 -11   5   4  1169.21  1137.02     5.32 o
  -9   5   4  1498.63  1405.03     4.69 o
  -7   5   4  1933.12  1830.03    12.11 o
  -1   5   4  1444.90  1385.79     7.33 o
   1   5   4  2976.17  2930.05    10.20 o
   3   5   4  4103.53  4107.67    14.33 o
   5   5   4  2439.31  2343.56    14.68 o
   7   5   4  1772.94  1706.01     8.11 o
   9   5   4   775.68   749.37     3.92 o
  11   5   4   631.41   651.78     4.66 o
 -14   6   4  2157.87  2165.23    11.30 o
   4   6   4 12749.90 12719.30    31.03 o
   8   6   4  4584.21  4853.49    19.27 o
  10   6   4  4239.38  4251.06    25.11 o
  12   6   4  2119.40  2138.21    11.92 o
 -15   7   4   945.29   998.18     7.91 o
 -13   7   4   687.09   700.52     4.53 o
 -11   7   4  1944.94  2098.00    12.58 o
  -5   7   4  3130.30  3253.01    17.24 o
  -1   7   4  5357.25  5844.34    41.24 o
   1   7   4  7936.20  8647.84    51.02 o
   3   7   4  3700.77  3632.88    14.04 o
   5   7   4  1119.86  1105.35     4.04 o
   7   7   4  2779.44  2936.88    14.13 o
   9   7   4  1996.16  1992.83     9.19 o
  11   7   4   728.32   740.90     7.10 o
 -14   8   4   593.17   590.22     6.11 o
 -12   8   4  1500.48  1520.42     8.58 o
 -10   8   4  1230.00  1151.10     4.65 o
  -8   8   4  2141.68  2116.75    10.82 o
  -6   8   4  3150.79  2688.78    22.99 o
  -4   8   4  1498.18  1378.04     8.29 o
  -2   8   4  4124.35  4219.72    12.31 o
   0   8   4  4884.11  4820.58    14.35 o
   2   8   4  1583.76  1471.64     6.32 o
   4   8   4  2418.15  2040.93    13.78 o
   6   8   4  1842.50  1796.23     7.28 o
   8   8   4   946.41   896.94     4.92 o
  10   8   4  1321.44  1350.95     7.54 o
  12   8   4   559.55   527.19     5.88 o
 -13   9   4  2682.31  2741.90    10.04 o
 -11   9   4  3662.98  3808.17    23.65 o
  -9   9   4  5702.56  5326.61    29.67 o
  -5   9   4 13567.50 13663.80    76.02 o
  -1   9   4  9900.22 10733.50    63.93 o
   1   9   4 11898.00 12513.20    42.53 o
   7   9   4  5989.75  5363.51    30.55 o
  11   9   4  1885.36  1976.97    11.44 o
 -14  10   4  1258.60  1309.06     9.23 o
 -12  10   4  1906.00  2051.52     9.90 o
 -10  10   4  1590.02  1657.69     6.76 o
  -8  10   4  2593.68  2730.28    18.26 o
  -2  10   4  5064.80  5168.29    15.44 o
   0  10   4  4375.64  4102.96    15.68 o
   6  10   4  2924.67  2742.46    20.23 o
   8  10   4  1216.47  1285.18     7.91 o
  10  10   4  1130.62  1218.00     7.18 o
 -13  11   4   746.04   726.69     5.78 o
 -11  11   4  1394.58  1390.88     9.60 o
  -9  11   4  2106.61  2131.11    12.32 o
  -7  11   4  2252.73  2249.66    11.86 o
  -5  11   4  2186.61  2015.25    10.90 o
  -3  11   4  2800.39  2626.86    17.12 o
  -1  11   4  3585.04  3477.23    19.72 o
   3  11   4  2381.56  2321.18    11.85 o
   5  11   4  1612.55  1471.37     5.33 o
   7  11   4  1464.29  1389.54     7.76 o
   9  11   4  1348.63  1349.45     9.62 o
  11  11   4   737.19   697.70     5.51 o
 -12  12   4  2059.24  2222.39    12.20 o
 -10  12   4  4623.23  4712.58    30.34 o
  -6  12   4  5463.03  5178.88    27.42 o
   4  12   4  4813.08  4863.99    19.94 o
   8  12   4  4162.41  4787.73    28.38 o
  10  12   4  2334.98  2408.60    12.63 o
 -11  13   4  1541.64  1713.85    10.74 o
  -9  13   4  1623.96  1796.49     7.93 o
  -7  13   4  3087.68  3220.09    21.01 o
  -5  13   4  3042.38  2988.27    20.89 o
  -3  13   4  3085.55  3055.81    19.70 o
  -1  13   4  4396.12  4037.17    17.40 o
   1  13   4  2794.62  2964.38    14.32 o
   3  13   4  2514.43  2667.64    11.59 o
   7  13   4  1370.67  1559.52     7.69 o
   9  13   4  1154.24  1275.80     7.63 o
 -12  14   4   636.91   619.67     6.54 o
 -10  14   4  1014.61  1001.49     6.18 o
  -8  14   4  1069.38  1007.17     6.70 o
  -6  14   4  1622.99  1567.18     7.14 o
  -2  14   4  1607.99  1520.94     6.19 o
   0  14   4  1002.78   911.93     3.71 o
   2  14   4  2381.55  2276.80    13.72 o
   4  14   4  1742.20  1675.34     7.63 o
   6  14   4  1371.78  1329.29     6.10 o
   8  14   4   991.29  1032.47     8.47 o
 -11  15   4  1747.09  1801.37    10.85 o
  -9  15   4  1754.69  1809.86     9.10 o
  -7  15   4  3898.34  3821.14    25.00 o
  -5  15   4  4223.43  4069.58    27.54 o
   1  15   4  3700.59  3841.51    14.82 o
   3  15   4  3733.24  3768.86    24.63 o
   7  15   4  1867.98  1948.99    11.75 o
   9  15   4  1441.78  1335.32     9.57 o
 -10  16   4  1522.19  1665.66     8.83 o
  -8  16   4  1556.22  1739.32    10.88 o
  -6  16   4  1019.12  1162.84     6.38 o
  -4  16   4  1732.00  1910.00     7.48 o
  -2  16   4  1780.50  1965.07    12.38 o
   0  16   4  1948.96  2109.42     9.15 o
   2  16   4  2181.31  2467.41    12.15 o
   4  16   4   859.99   973.17     5.32 o
   6  16   4   803.20   851.86     5.73 o
   8  16   4  1223.88  1188.20     7.76 o
  -9  17   4   879.55   834.33     7.91 o
  -7  17   4  1127.67  1113.09     8.85 o
  -5  17   4   752.39   695.81     5.87 o
  -3  17   4   877.18   811.02     4.96 o
  -1  17   4  1853.62  1786.99     8.50 o
   1  17   4  1332.07  1309.05     7.81 o
   3  17   4   717.55   656.30     6.22 o
   5  17   4   826.10   802.87     5.05 o
   7  17   4   674.62   616.06     9.14 o
  -8  18   4  1448.59  1491.39     8.67 o
  -6  18   4  1997.94  2047.85    12.39 o
  -4  18   4  2606.25  2643.73    11.91 o
  -2  18   4  2439.89  2397.87    10.07 o
   0  18   4  2059.89  2069.49    12.50 o
   2  18   4  2241.51  2184.13    18.10 o
   4  18   4  2109.03  2095.79    12.63 o
   6  18   4  1549.38  1452.02    15.16 o
  -7  19   4   873.48  1001.71     7.16 o
  -5  19   4  1502.34  1694.40    11.84 o
  -3  19   4  1360.33  1446.58     7.06 o
  -1  19   4   767.09   896.39     5.85 o
   1  19   4   907.63  1016.04     8.80 o
   3  19   4  1130.55  1308.52     9.75 o
   5  19   4  1006.17  1114.54    13.07 o
  -6  20   4  1012.06   958.95    11.94 o
  -4  20   4   817.77   785.35    10.81 o
  -2  20   4  1071.62  1042.25     8.89 o
   0  20   4  1074.95  1016.57     8.78 o
   2  20   4   809.45   829.66     7.81 o
   4  20   4   959.84   876.24    11.54 o
  -5  21   4  1144.40   937.39    11.85 o
  -3  21   4  1616.70  1501.96    15.22 o
  -1  21   4  1656.91  1565.41    15.34 o
   1  21   4  2049.57  1860.83    11.81 o
 -15   1   5     1.07     1.67     0.79 <
 -13   1   5    14.95    14.46     0.93 o
 -11   1   5    38.30    33.30     0.87 o
  -9   1   5    67.63    71.21     1.02 o
  -7   1   5   218.01   225.12     1.44 o
  -5   1   5   283.51   260.61     1.44 o
  -3   1   5   264.04   242.39     1.36 o
  -1   1   5   238.55   256.57     1.67 o
   1   1   5   212.42   216.85     1.77 o
   3   1   5    82.14    82.04     1.14 o
   5   1   5    23.80    21.08     0.59 o
   7   1   5    19.03    17.19     0.63 o
   9   1   5   113.25   114.33     1.81 o
  11   1   5    44.97    47.08     1.59 o
 -16   2   5    39.45    38.64     1.65 o
 -14   2   5    11.10    13.07     0.79 o
 -12   2   5     8.63     9.82     0.71 o
 -10   2   5   117.86   115.10     1.39 o
  -8   2   5     8.69    10.36     0.46 o
  -6   2   5    75.02    73.77     0.82 o
  -4   2   5   107.30   103.86     0.83 o
  -2   2   5   213.15   223.83     1.43 o
   0   2   5   458.06   412.36     2.30 o
   2   2   5   269.22   239.95     1.87 o
   4   2   5   115.46   112.20     1.42 o
   6   2   5     0.95     2.25     0.40 o
   8   2   5     0.14     3.59     0.44 o
  10   2   5    15.79    16.41     0.76 o
  12   2   5     6.42     7.06     1.45 o
 -15   3   5     1.54     1.63     0.75 <
 -13   3   5   275.02   272.39     2.90 o
 -11   3   5    14.51    14.14     0.60 o
  -9   3   5     4.58     5.87     0.40 o
  -7   3   5   264.48   251.85     1.69 o
  -5   3   5    81.11    71.19     0.75 o
  -3   3   5  1703.68  1603.36     6.56 o
  -1   3   5   986.89   942.92     5.18 o
   1   3   5   179.02   162.16     1.55 o
   3   3   5   375.18   361.75     2.60 o
   5   3   5   460.61   444.90     2.68 o
   7   3   5     8.78     8.83     0.51 o
   9   3   5    66.84    65.89     1.26 o
  11   3   5     1.13     1.04     0.69 <
 -16   4   5     1.84     2.70     0.79 o
 -14   4   5     1.14     1.29     0.63 <
 -12   4   5    14.09    15.85     0.68 o
 -10   4   5    37.15    43.30     0.96 o
  -8   4   5   395.06   376.44     2.27 o
  -6   4   5     0.46     3.68     0.29 o
  -4   4   5   879.73   875.64     2.72 o
  -2   4   5    76.89    74.17     0.89 o
   0   4   5     3.73     4.06     0.30 o
   2   4   5     0.54     4.79     0.37 o
   4   4   5    22.95    18.68     0.61 o
   6   4   5   278.68   268.29     2.23 o
   8   4   5    17.50    19.03     0.79 o
  10   4   5    58.43    57.08     1.67 o
  12   4   5    32.68    32.99     2.24 o
 -15   5   5     7.36     7.74     0.95 o
 -13   5   5     1.65     3.77     0.52 o
 -11   5   5    76.55    79.45     1.36 o
  -9   5   5     0.19     0.83     0.29 <
  -7   5   5    93.23    86.19     1.10 o
  -5   5   5   317.11   326.97     2.06 o
  -3   5   5    52.44    51.01     0.67 o
  -1   5   5    35.16    29.36     0.61 o
   1   5   5   166.37   174.53     1.62 o
   3   5   5     1.79     4.20     0.39 o
   5   5   5    34.15    35.45     0.75 o
   7   5   5   231.44   236.92     2.18 o
   9   5   5     0.57     0.74     0.44 <
  11   5   5     4.79     6.04     0.80 o
 -14   6   5     2.55     3.00     0.83 o
 -12   6   5     4.19     5.83     0.56 o
 -10   6   5   195.02   190.59     2.00 o
  -8   6   5   240.97   227.15     1.60 o
  -6   6   5   183.95   182.49     1.55 o
  -4   6   5    24.77    25.29     0.62 o
  -2   6   5     6.32     8.27     0.33 o
   0   6   5   829.23   835.71     3.72 o
   2   6   5   717.96   684.51     3.46 o
   4   6   5     0.96     1.95     0.29 o
   6   6   5     8.98     9.24     0.57 o
   8   6   5    70.30    69.88     1.54 o
  10   6   5    40.09    41.47     1.25 o
  12   6   5    45.35    42.90     2.50 o
 -15   7   5     7.82     8.43     1.01 o
 -13   7   5     9.21    10.40     0.80 o
 -11   7   5    31.08    32.05     0.91 o
  -9   7   5    27.42    24.11     0.63 o
  -7   7   5    34.73    32.52     0.61 o
  -5   7   5   164.64   160.26     1.53 o
  -3   7   5   147.18   147.51     1.35 o
  -1   7   5    53.31    52.56     0.89 o
   1   7   5    87.92    87.98     1.24 o
   3   7   5    41.29    36.93     0.85 o
   5   7   5    10.49    10.16     0.52 o
   7   7   5     9.99     9.72     0.58 o
   9   7   5     0.15     1.10     0.61 <
  11   7   5     0.27     0.75     0.63 <
 -14   8   5     2.15     3.11     0.81 o
 -12   8   5     1.40     2.65     0.80 o
 -10   8   5   201.18   197.12     1.96 o
  -8   8   5   413.03   402.99     2.24 o
  -6   8   5   314.88   309.85     1.81 o
  -4   8   5    74.81    74.12     1.31 o
  -2   8   5    98.27   104.20     1.12 o
   0   8   5  1001.21   993.22     3.92 o
   2   8   5   779.85   715.93     3.79 o
   4   8   5   102.28    97.87     1.59 o
   6   8   5    86.98    85.48     1.39 o
   8   8   5   129.60   125.08     2.15 o
  10   8   5   153.91   162.75     3.26 o
 -15   9   5    20.69    17.88     1.74 o
 -13   9   5    14.26    15.63     0.90 o
 -11   9   5   101.45    97.89     1.89 o
  -9   9   5     9.86    10.13     0.53 o
  -7   9   5     0.48     3.59     0.32 o
  -5   9   5   399.77   390.16     2.34 o
  -3   9   5   206.89   195.27     1.80 o
  -1   9   5    19.08    22.71     0.66 o
   1   9   5   122.21   117.52     1.35 o
   3   9   5    19.36    20.70     0.71 o
   5   9   5   116.48   115.86     1.56 o
   7   9   5   143.77   145.34     2.27 o
   9   9   5     1.61     3.97     0.75 o
  11   9   5     8.66     7.74     0.76 o
 -14  10   5     4.31     4.26     0.91 o
 -12  10   5    32.57    29.90     1.16 o
 -10  10   5    75.25    72.17     1.69 o
  -8  10   5    54.93    57.69     1.06 o
  -6  10   5    36.02    32.11     0.77 o
  -4  10   5   461.92   445.94     3.40 o
  -2  10   5     4.41     5.23     0.45 o
   0  10   5    28.25    27.58     0.65 o
   2  10   5    11.12    10.85     0.55 o
   4  10   5     5.39     6.88     0.48 o
   6  10   5   140.05   133.07     1.82 o
   8  10   5     3.13     4.48     0.72 o
  10  10   5    44.69    45.64     1.48 o
 -13  11   5   253.49   265.56     3.56 o
 -11  11   5    39.68    40.17     1.48 o
  -9  11   5    21.76    24.43     0.85 o
  -7  11   5   223.89   228.12     2.16 o
  -5  11   5   149.73   162.90     1.76 o
  -3  11   5   802.52   804.76     4.55 o
  -1  11   5   497.23   491.12     2.53 o
   1  11   5     0.55     2.04     0.31 o
   3  11   5   404.46   391.18     2.81 o
   5  11   5   544.62   521.21     3.85 o
   7  11   5    67.61    72.00     1.67 o
   9  11   5   117.38   118.55     2.35 o
 -12  12   5   104.52   103.53     2.31 o
 -10  12   5    16.31    17.46     0.99 o
  -8  12   5   241.40   237.70     2.37 o
  -6  12   5   174.85   173.18     1.93 o
  -4  12   5   151.59   148.26     1.71 o
  -2  12   5   742.74   734.36     6.39 o
   0  12   5   151.27   156.60     1.79 o
   2  12   5    73.00    72.94     1.26 o
   4  12   5   424.07   413.25     2.88 o
   6  12   5    79.86    84.26     1.60 o
   8  12   5    60.70    64.68     1.78 o
  10  12   5   100.70    98.90     2.20 o
 -13  13   5     5.28     6.25     1.62 o
 -11  13   5    41.19    47.48     1.64 o
  -9  13   5    13.43    16.54     0.86 o
  -7  13   5    59.07    57.16     1.30 o
  -5  13   5   158.23   160.29     1.90 o
  -3  13   5   123.59   126.44     1.63 o
  -1  13   5     4.49     4.26     0.45 o
   1  13   5     0.76     2.21     0.38 o
   3  13   5     0.24     1.90     0.41 o
   5  13   5    55.27    59.54     1.35 o
   7  13   5   106.95   104.32     2.01 o
   9  13   5     9.26     9.52     0.91 o
 -12  14   5    19.94    19.80     1.36 o
 -10  14   5    82.90    87.05     1.89 o
  -8  14   5    70.70    73.07     1.52 o
  -6  14   5    95.21    96.77     1.83 o
  -4  14   5   137.89   139.32     1.94 o
  -2  14   5    97.67    97.41     1.47 o
   0  14   5   207.28   207.38     1.81 o
   2  14   5   218.13   213.52     2.32 o
   4  14   5    55.51    56.21     1.34 o
   6  14   5    87.43    87.86     1.68 o
   8  14   5   113.57   118.81     2.38 o
 -11  15   5    46.45    48.36     1.89 o
  -9  15   5   253.88   260.53     3.52 o
  -7  15   5   356.76   344.40     3.54 o
  -5  15   5   124.91   128.63     1.96 o
  -3  15   5   115.66   115.08     1.81 o
  -1  15   5   318.94   319.82     2.94 o
   1  15   5   497.68   506.49     2.96 o
   3  15   5   312.37   317.96     3.12 o
   5  15   5    46.39    49.73     1.31 o
   7  15   5    54.66    56.90     1.54 o
 -10  16   5    27.75    32.42     1.64 o
  -8  16   5    18.85    23.74     1.23 o
  -6  16   5    17.31    20.25     0.99 o
  -4  16   5     3.00     4.98     0.62 o
  -2  16   5     0.37     1.05     0.52 <
   0  16   5   114.77   122.84     1.97 o
   2  16   5    66.21    67.99     1.77 o
   4  16   5     1.22     1.77     0.60 <
   6  16   5    10.35    10.08     0.79 o
  -9  17   5   155.73   165.54     2.88 o
  -7  17   5   115.10   125.97     2.55 o
  -5  17   5   240.62   247.02     2.99 o
  -3  17   5    71.15    74.77     1.56 o
  -1  17   5   141.38   153.65     2.19 o
   1  17   5   532.56   578.11     6.48 o
   3  17   5   137.53   160.78     2.79 o
   5  17   5    70.74    68.19     2.36 o
  -8  18   5     3.29     4.38     0.78 o
  -6  18   5    61.40    64.80     1.88 o
  -4  18   5   327.39   336.15     3.57 o
  -2  18   5    39.27    43.69     1.39 o
   0  18   5    43.80    43.71     1.54 o
   2  18   5    49.31    55.49     2.07 o
   4  18   5    30.85    34.02     1.79 o
  -7  19   5    19.68    23.43     1.26 o
  -5  19   5    18.36    14.51     0.94 o
  -3  19   5     0.03     0.77     0.58 <
  -1  19   5     8.86    12.59     0.99 o
   1  19   5    10.80     9.43     1.11 o
   3  19   5    15.11    17.47     1.40 o
  -6  20   5   156.66   167.34     5.05 o
  -4  20   5   287.40   307.09     6.81 o
  -2  20   5   458.73   484.99     6.04 o
   0  20   5   108.31   119.08     3.06 o
   2  20   5    72.98    76.08     2.44 o
  -3  21   5    16.18    12.68     1.80 o
  -1  21   5    63.10    59.02     3.07 o
 -16   0   6   636.46   649.70     9.07 o
 -14   0   6  1147.25  1161.31     8.42 o
 -12   0   6   334.60   344.91     4.51 o
 -10   0   6   810.39   756.17     6.52 o
  -8   0   6  3445.72  3138.61    20.14 o
  -6   0   6  1839.10  1818.83    10.78 o
  -4   0   6  1743.37  1706.08    11.22 o
  -2   0   6  1833.20  1854.20    10.43 o
   0   0   6   890.29   868.25     5.70 o
   2   0   6  3703.70  3683.76    17.88 o
   4   0   6  1798.72  1741.71     8.99 o
   6   0   6   196.04   171.62     3.21 o
   8   0   6   823.08   783.69     7.00 o
  10   0   6   740.35   764.09     7.45 o
  12   0   6   329.37   319.73     6.31 o
 -15   1   6  1536.33  1624.76     7.08 o
 -13   1   6  2360.80  2352.77    11.76 o
  -9   1   6  4914.79  5236.98    23.97 o
  -7   1   6  9233.33 10455.00    44.09 o
   3   1   6  6782.40  6558.80    18.01 o
   7   1   6  4094.64  4124.83    25.64 o
   9   1   6  2112.52  2142.63    12.26 o
  11   1   6  2173.62  2448.51    16.91 o
 -16   2   6  1012.82  1052.25     8.13 o
 -14   2   6  2618.00  2781.16    13.30 o
  -8   2   6  7672.81  7238.35    20.21 o
  -6   2   6  7669.71  8492.22    37.36 o
   8   2   6  4457.72  4606.47    28.67 o
  10   2   6  2085.97  2117.22    10.53 o
  12   2   6  1013.72   905.22     7.46 o
 -15   3   6   523.23   537.47     5.78 o
 -13   3   6  1122.64  1114.51     5.88 o
 -11   3   6  1931.86  1879.45    10.39 o
  -9   3   6  1424.08  1358.68     4.53 o
  -7   3   6  1486.90  1406.18     5.42 o
  -5   3   6  3096.65  3236.08    11.65 o
  -3   3   6  4133.34  4299.81    14.82 o
  -1   3   6  4056.45  4098.22    15.31 o
   1   3   6  2134.06  2052.52     9.22 o
   3   3   6  1129.26  1031.73     4.37 o
   5   3   6  1693.45  1646.44     9.28 o
   7   3   6  1429.62  1338.29     6.29 o
   9   3   6   638.60   640.07     4.15 o
  11   3   6   449.02   454.82     5.50 o
 -16   4   6  1512.19  1530.91     9.34 o
 -14   4   6  2066.28  2073.00     9.50 o
 -12   4   6  2866.15  2991.21    15.80 o
   2   4   6 10907.50 11870.10    50.66 o
   8   4   6  2931.50  3093.44    12.40 o
  10   4   6  2345.96  2392.91    17.59 o
 -15   5   6  2360.23  2530.21    12.09 o
 -13   5   6  2799.55  2910.53    15.68 o
 -11   5   6  3291.59  3480.07    15.86 o
  -7   5   6 12378.80 11686.00    50.73 o
   7   5   6  3727.17  3997.36    16.79 o
   9   5   6  3380.05  3293.96    17.40 o
  11   5   6  1967.79  1992.60    11.30 o
 -16   6   6   647.27   540.04     8.03 o
 -14   6   6   642.61   665.89     6.33 o
 -12   6   6  1660.94  1739.07     7.96 o
 -10   6   6  1886.25  1897.27     6.25 o
  -8   6   6  1536.02  1490.91     4.46 o
  -6   6   6  3681.60  3439.76    18.45 o
  -4   6   6  3234.67  3217.98    13.89 o
  -2   6   6  2944.27  2999.74    11.53 o
   0   6   6  4640.79  4687.64    14.60 o
   2   6   6  1895.85  1638.70    12.66 o
   4   6   6  1553.80  1436.83     5.07 o
   6   6   6  2018.43  1893.47     8.71 o
   8   6   6   791.60   789.26     5.26 o
  10   6   6   684.15   688.74     5.48 o
 -15   7   6  1287.22  1265.09     9.00 o
 -13   7   6  2688.86  2643.53     9.05 o
 -11   7   6  3294.21  3371.09    16.61 o
  -5   7   6  6048.15  5850.30    24.12 o
  -1   7   6  9808.77 10519.10    45.94 o
   1   7   6  5572.56  5030.63    17.40 o
   7   7   6  3887.52  4009.72    17.31 o
   9   7   6  2803.30  2870.99    18.78 o
  11   7   6   873.30   834.72     7.42 o
 -14   8   6  1552.46  1586.97    10.15 o
 -12   8   6  3802.68  3722.73    19.19 o
 -10   8   6  4789.55  5169.46    29.16 o
  -4   8   6 10101.00  9510.63    25.77 o
  -2   8   6  9681.18 10005.20    25.43 o
   0   8   6 11766.30 11616.40    29.20 o
   8   8   6  2575.79  2616.34    12.78 o
  10   8   6  1752.36  1877.38     9.05 o
 -15   9   6   847.59   779.39     9.52 o
 -13   9   6   771.70   787.04     6.22 o
 -11   9   6   539.71   537.70     3.63 o
  -9   9   6  1932.46  1905.83     6.32 o
  -7   9   6  2529.21  2483.13    12.35 o
  -5   9   6  1635.96  1615.62     9.41 o
  -1   9   6  1419.57  1336.25     5.67 o
   1   9   6  1887.34  1772.50     9.55 o
   3   9   6  2723.75  2573.13    16.76 o
   5   9   6   852.37   848.45     4.84 o
   7   9   6   528.48   485.56     3.79 o
   9   9   6   888.38   909.00     7.63 o
 -14  10   6  1034.07   948.86     7.93 o
 -12  10   6  1491.71  1468.15     7.54 o
 -10  10   6  2204.48  2165.55     8.79 o
  -8  10   6  3383.90  3343.15    22.58 o
  -2  10   6  3384.35  3022.22    12.21 o
   4  10   6  3104.77  3034.11    14.04 o
   6  10   6  2389.69  2264.35     8.15 o
   8  10   6  1542.48  1587.79    10.05 o
  10  10   6  1288.37  1271.07     7.40 o
 -13  11   6  1807.90  1919.13    11.81 o
 -11  11   6  2763.79  2903.99    14.94 o
  -9  11   6  3329.55  3490.90    16.02 o
  -7  11   6  3837.02  3833.82    24.41 o
   3  11   6  3822.67  3686.20    22.36 o
   5  11   6  3469.97  3617.15    17.30 o
   7  11   6  2559.05  2733.27    14.50 o
   9  11   6  1741.72  1855.17    11.17 o
 -14  12   6   613.84   485.08     7.73 o
 -12  12   6  1006.71  1117.58     8.94 o
 -10  12   6  1173.20  1166.91     8.84 o
  -8  12   6   955.21   948.55     5.57 o
  -6  12   6   758.34   735.21     4.01 o
  -4  12   6  1910.63  1757.77    10.47 o
  -2  12   6  2344.18  2272.60    16.49 o
   0  12   6  1049.82  1031.41     4.32 o
   2  12   6   863.82   837.00     4.29 o
   4  12   6   916.53   894.91     4.66 o
   6  12   6   983.29   995.27     6.85 o
   8  12   6   876.37   918.05     7.92 o
 -11  13   6  1691.25  1685.85    10.65 o
  -9  13   6  1582.57  1507.25     8.42 o
  -7  13   6  2459.53  2276.77    12.44 o
  -5  13   6  3371.23  3215.83    15.56 o
  -3  13   6  2478.71  2291.40     9.85 o
  -1  13   6  3275.02  3303.31    21.18 o
   1  13   6  3114.77  2967.72    14.28 o
   3  13   6  2090.42  2024.23     8.72 o
   5  13   6  2435.82  2368.08     9.49 o
   7  13   6  1511.25  1498.58    10.38 o
   9  13   6   839.55   750.04     6.92 o
 -12  14   6   989.84  1057.83     8.60 o
 -10  14   6  1806.59  1907.75    11.34 o
  -8  14   6  4002.59  4369.16    26.10 o
  -4  14   6  3594.53  3678.75    17.01 o
  -2  14   6  3648.23  3788.26    22.64 o
   0  14   6  3111.77  3112.48    11.00 o
   2  14   6  4689.65  5185.67    21.00 o
   4  14   6  3179.83  3338.17    11.42 o
   6  14   6  1296.40  1346.14     8.30 o
   8  14   6  1563.03  1516.04    10.38 o
 -11  15   6  1002.36  1097.41     8.77 o
  -9  15   6   900.67   935.29     6.71 o
  -7  15   6  1562.49  1559.89     8.47 o
  -5  15   6  1932.36  1981.84    11.66 o
  -3  15   6   908.77   891.92     4.94 o
  -1  15   6  1626.02  1614.73     7.58 o
   1  15   6  1937.04  1959.06     8.79 o
   3  15   6   907.70   935.14     5.45 o
   5  15   6  1047.55  1062.42     6.57 o
   7  15   6   699.26   676.93     7.14 o
 -10  16   6  1454.62  1421.55     9.82 o
  -8  16   6  1810.83  1770.19     9.20 o
  -6  16   6  1440.13  1298.51     7.78 o
  -4  16   6  2729.69  2614.34    13.83 o
  -2  16   6  3632.09  3521.81    16.37 o
   0  16   6  2013.63  1898.78     8.54 o
   2  16   6  1966.66  1874.13    11.54 o
   4  16   6  1921.24  1807.06     7.68 o
   6  16   6  1332.40  1286.61    14.31 o
  -9  17   6  1533.58  1646.57    10.56 o
  -7  17   6  1783.55  1938.57     9.67 o
  -5  17   6  2841.51  3005.42    14.86 o
  -3  17   6  3058.30  3325.24    13.16 o
  -1  17   6  3101.60  3325.64    17.28 o
   1  17   6  2446.31  2415.99    18.96 o
   3  17   6  1645.38  1791.29    11.29 o
   5  17   6  1982.04  2196.07    18.22 o
  -8  18   6  1149.84  1213.76     7.75 o
  -6  18   6  1291.29  1374.10     8.29 o
  -4  18   6  1217.09  1263.45     8.03 o
  -2  18   6  1212.45  1235.41     6.29 o
   0  18   6  1135.66  1227.14     9.19 o
   2  18   6  1189.13  1261.36     9.36 o
   4  18   6  1066.75  1033.98    12.33 o
  -7  19   6  1593.25  1387.11    10.30 o
  -5  19   6  1481.34  1336.83     8.42 o
  -3  19   6  1284.40  1218.44     9.38 o
  -1  19   6  1289.14  1194.33     9.55 o
   1  19   6  1818.79  1669.10    11.19 o
   3  19   6  1651.75  1380.82    10.27 o
  -6  20   6  1415.45  1204.26    13.56 o
  -4  20   6  1273.43  1300.77     9.79 o
  -2  20   6  1330.58  1381.79    14.06 o
   0  20   6  1666.05  1648.58    11.26 o
 -15   1   7    36.35    38.27     1.19 o
 -13   1   7     4.70     4.90     0.65 o
 -11   1   7   120.25   111.17     2.16 o
  -9   1   7    25.94    23.39     0.69 o
  -7   1   7     0.92     4.52     0.33 o
  -5   1   7    78.85    79.48     0.99 o
  -3   1   7    24.28    19.51     0.50 o
  -1   1   7   543.96   518.39     2.89 o
   1   1   7     1.18     5.33     0.41 o
   3   1   7   136.46   135.14     1.83 o
   5   1   7     0.06     0.78     0.45 <
   7   1   7     2.84     2.53     0.57 o
   9   1   7     2.37     1.78     0.55 o
  11   1   7     1.87     2.31     0.79 <
 -16   2   7     7.32     8.09     1.05 o
 -14   2   7    15.01    14.63     0.84 o
 -12   2   7    63.54    63.01     1.45 o
 -10   2   7     9.13     9.69     0.57 o
  -8   2   7    69.62    66.84     1.05 o
  -6   2   7   605.62   595.31     2.88 o
  -4   2   7     8.12    11.39     0.40 o
  -2   2   7    57.21    54.88     0.93 o
   0   2   7   142.01   132.82     1.65 o
   2   2   7     1.69     1.77     0.32 o
   4   2   7   136.05   128.95     1.87 o
   6   2   7     6.14     5.82     0.56 o
   8   2   7    48.26    49.72     1.37 o
  10   2   7    13.19    12.69     0.99 o
 -15   3   7    19.27    18.56     1.02 o
 -13   3   7     0.04     0.65     0.53 <
 -11   3   7   126.40   122.81     1.84 o
  -9   3   7   483.00   471.77     2.89 o
  -7   3   7    15.32    15.48     0.50 o
  -5   3   7    42.05    41.33     0.66 o
  -3   3   7   930.72   903.41     3.51 o
  -1   3   7   162.48   151.88     1.51 o
   1   3   7   334.76   320.90     2.55 o
   3   3   7    67.44    61.32     1.26 o
   5   3   7     5.82     7.07     0.60 o
   7   3   7   236.96   229.68     2.71 o
   9   3   7    68.44    69.18     1.45 o
  11   3   7     6.28     6.06     1.24 o
 -16   4   7    47.97    44.16     1.76 o
 -14   4   7    59.30    56.84     1.43 o
 -12   4   7    63.94    67.78     1.33 o
 -10   4   7     1.50     2.11     0.41 o
  -8   4   7    22.42    19.87     0.62 o
  -6   4   7    13.67    13.31     0.43 o
  -4   4   7   326.14   306.66     1.85 o
  -2   4   7   141.43   145.09     1.62 o
   0   4   7   166.44   162.91     1.65 o
   2   4   7   307.89   275.67     2.50 o
   4   4   7     0.13     1.68     0.43 o
   6   4   7    40.16    42.91     1.22 o
   8   4   7     0.22     0.63     0.49 <
  10   4   7    29.75    30.83     1.30 o
 -15   5   7    48.26    48.87     1.80 o
 -13   5   7     3.72     4.27     0.62 o
 -11   5   7    11.40    11.74     0.69 o
  -9   5   7    36.09    33.37     0.78 o
  -7   5   7     9.05    10.86     0.46 o
  -5   5   7    45.98    41.76     0.73 o
  -3   5   7    73.57    69.30     0.92 o
  -1   5   7   210.38   205.25     1.84 o
   1   5   7     7.93     8.64     0.50 o
   3   5   7    41.91    38.64     0.83 o
   5   5   7    63.83    68.50     1.26 o
   7   5   7     0.14     1.27     0.48 <
   9   5   7     5.87     6.77     0.80 o
  11   5   7    25.05    19.70     1.83 o
 -16   6   7    29.04    22.41     1.94 o
 -14   6   7    55.04    54.29     1.57 o
 -12   6   7    28.47    27.68     0.99 o
 -10   6   7    21.81    25.82     0.75 o
  -8   6   7    83.54    76.69     1.10 o
  -6   6   7   733.24   694.08     3.26 o
  -4   6   7    78.93    70.49     1.10 o
  -2   6   7     1.80     1.82     0.32 o
   0   6   7    73.78    63.37     1.09 o
   2   6   7   114.72   106.04     1.45 o
   4   6   7   295.89   262.34     2.39 o
   6   6   7    38.82    37.29     1.02 o
   8   6   7    14.95    14.76     0.79 o
  10   6   7    32.16    30.58     1.28 o
 -15   7   7     5.73     7.41     1.07 o
 -13   7   7    26.88    24.69     0.90 o
 -11   7   7    49.45    51.56     1.25 o
  -9   7   7    41.82    37.20     0.91 o
  -7   7   7    87.15    78.07     1.03 o
  -5   7   7   112.43   105.29     1.19 o
  -3   7   7   110.38    98.51     1.21 o
  -1   7   7   163.21   149.60     1.71 o
   1   7   7    60.17    52.23     1.13 o
   3   7   7    11.88    10.33     0.51 o
   5   7   7    32.47    29.60     0.92 o
   7   7   7    10.23     9.04     0.65 o
   9   7   7     0.26     0.66     0.63 <
 -14   8   7    46.34    43.95     1.86 o
 -12   8   7    11.22    12.94     0.78 o
 -10   8   7     5.88     6.48     0.53 o
  -8   8   7    85.99    82.54     1.20 o
  -6   8   7   476.79   467.44     2.65 o
  -4   8   7   140.22   149.04     1.55 o
  -2   8   7    20.09    23.01     0.68 o
   0   8   7    47.47    46.27     0.89 o
   2   8   7   211.75   208.56     1.93 o
   4   8   7   356.42   333.76     3.12 o
   6   8   7    44.76    44.25     1.28 o
   8   8   7     1.06     1.45     0.65 <
  10   8   7    41.93    39.17     1.43 o
 -15   9   7     4.09     4.66     1.32 o
 -13   9   7    32.44    31.84     1.42 o
 -11   9   7    92.60    86.04     1.54 o
  -9   9   7    16.11    14.64     0.57 o
  -7   9   7    63.16    55.38     0.92 o
  -5   9   7     8.29     9.71     0.51 o
  -3   9   7    55.61    55.25     1.08 o
  -1   9   7   406.21   404.32     2.58 o
   1   9   7    15.16    12.59     0.59 o
   3   9   7     0.61     1.27     0.41 o
   5   9   7    96.96    91.27     1.49 o
   7   9   7    19.86    21.01     1.09 o
   9   9   7    30.20    29.27     1.26 o
 -14  10   7     1.21     2.48     0.95 <
 -12  10   7   118.35   117.02     2.43 o
 -10  10   7    32.07    29.71     0.89 o
  -8  10   7    32.06    29.20     0.81 o
  -6  10   7    50.61    46.19     0.99 o
  -4  10   7     5.02     6.03     0.55 o
  -2  10   7   250.20   231.95     2.03 o
   0  10   7   246.32   232.03     2.30 o
   2  10   7    30.66    31.59     0.85 o
   4  10   7    10.17     9.39     0.59 o
   6  10   7    21.39    19.97     0.89 o
   8  10   7     0.06     2.39     0.69 o
 -13  11   7     0.03     0.70     0.93 <
 -11  11   7    87.98    86.38     1.92 o
  -9  11   7   272.17   271.34     2.52 o
  -7  11   7    11.90    11.21     0.60 o
  -5  11   7    17.97    21.58     0.81 o
  -3  11   7   433.90   451.89     4.12 o
  -1  11   7   109.60   109.64     1.63 o
   1  11   7   180.33   180.01     1.95 o
   3  11   7    52.62    52.82     1.14 o
   5  11   7     0.65     3.69     0.60 o
   7  11   7   229.39   218.30     4.23 o
   9  11   7    75.22    73.58     2.34 o
 -12  12   7    13.39    13.39     1.18 o
 -10  12   7   234.48   230.89     3.39 o
  -8  12   7   152.09   144.93     2.03 o
  -6  12   7    25.92    22.82     0.89 o
  -4  12   7   375.87   354.98     2.92 o
  -2  12   7   224.02   211.73     2.28 o
   0  12   7   131.49   126.30     1.70 o
   2  12   7   356.44   341.63     2.82 o
   4  12   7    37.02    37.62     1.15 o
   6  12   7    42.29    40.83     1.32 o
   8  12   7   174.58   164.25     2.73 o
 -11  13   7    48.74    54.21     2.04 o
  -9  13   7     1.20     2.67     0.66 o
  -7  13   7     0.17     2.06     0.62 o
  -5  13   7    21.25    17.85     0.75 o
  -3  13   7     2.36     4.66     0.56 o
  -1  13   7   229.64   230.95     3.25 o
   1  13   7     2.33     4.56     0.51 o
   3  13   7    44.49    43.49     1.13 o
   5  13   7    22.69    24.32     0.98 o
   7  13   7    19.42    21.52     1.16 o
 -12  14   7    11.96    13.11     1.29 o
 -10  14   7     2.35     3.64     0.94 o
  -8  14   7    21.91    24.36     1.06 o
  -6  14   7    76.82    78.02     1.55 o
  -4  14   7    14.69    17.83     0.76 o
  -2  14   7    17.40    19.67     0.94 o
   0  14   7    76.46    81.90     1.57 o
   2  14   7    38.28    42.22     1.05 o
   4  14   7    41.33    44.15     1.25 o
   6  14   7    35.47    35.85     1.26 o
 -11  15   7    22.42    23.22     1.45 o
  -9  15   7    67.81    63.94     1.85 o
  -7  15   7   265.89   255.00     2.98 o
  -5  15   7   426.19   411.31     3.90 o
  -3  15   7   163.20   152.57     1.93 o
  -1  15   7    61.57    55.54     1.52 o
   1  15   7   233.32   225.10     2.45 o
   3  15   7   286.79   275.20     3.02 o
   5  15   7   154.02   135.23     2.77 o
 -10  16   7    10.15     9.20     1.13 o
  -8  16   7    11.10    15.49     0.95 o
  -6  16   7    82.51    90.77     1.83 o
  -4  16   7     0.83     6.50     0.74 o
  -2  16   7     1.34     4.15     0.66 o
   0  16   7     9.32    15.21     1.27 o
   2  16   7    14.85    17.57     1.36 o
   4  16   7    63.51    65.62     2.42 o
  -9  17   7     1.03     4.17     1.04 o
  -7  17   7   169.67   180.38     2.58 o
  -5  17   7   122.99   132.54     2.21 o
  -3  17   7    27.46    32.53     1.07 o
  -1  17   7    95.71   101.78     2.05 o
   1  17   7    34.35    39.92     1.86 o
   3  17   7    98.85   105.64     2.94 o
  -8  18   7    31.39    28.97     1.33 o
  -6  18   7    34.83    31.88     1.21 o
  -4  18   7     5.55     6.18     0.75 o
  -2  18   7   206.15   206.68     3.23 o
   0  18   7   182.92   182.71     3.68 o
   2  18   7     0.24     1.52     0.91 <
  -7  19   7    11.03     6.35     1.80 o
  -5  19   7     1.53     3.99     0.85 o
  -3  19   7    13.89    20.43     1.97 o
  -1  19   7    26.99    21.55     1.47 o
   1  19   7     0.60     4.57     1.04 o
  -2  20   7   225.66   215.52     5.52 o
   0  20   7   126.40   111.46     4.08 o
 -16   0   8  1397.43  1344.80     9.35 o
 -14   0   8  2592.95  2628.89    18.48 o
  -6   0   8 10908.00 11316.00    47.13 o
  -4   0   8 10216.20 11002.10    63.18 o
  10   0   8  2938.50  2995.21    19.41 o
 -15   1   8  1263.18  1354.34     7.64 o
 -13   1   8  1238.19  1248.04     6.27 o
  -9   1   8  3837.73  3974.86    15.45 o
  -7   1   8  3369.10  3056.24    12.96 o
  -5   1   8  6485.14  6847.32    18.40 o
  -3   1   8  5438.09  5674.62    15.54 o
  -1   1   8  4716.48  5020.93    15.15 o
   1   1   8  6124.43  5381.90    26.45 o
   5   1   8  2044.26  1912.00    10.52 o
   7   1   8  2347.76  2328.28     8.74 o
   9   1   8   992.92  1034.45     7.00 o
 -16   2   8   698.88   679.00     6.71 o
 -14   2   8  1883.50  1936.88     9.23 o
 -12   2   8  2124.74  2091.50     8.19 o
 -10   2   8  1403.43  1393.73     5.31 o
  -6   2   8  5035.17  4828.84    14.48 o
  -4   2   8  5169.65  5300.05    14.96 o
  -2   2   8  5230.60  5387.81    15.52 o
   0   2   8  2617.41  2389.10    11.34 o
   6   2   8  1786.60  1714.60     8.36 o
   8   2   8   951.86   956.22     5.62 o
  10   2   8   875.21   798.75     7.67 o
 -15   3   8  2334.58  2390.82    10.24 o
 -11   3   8  4608.44  4623.03    19.80 o
  -5   3   8 13815.50 14980.70    54.58 o
  -3   3   8 12961.00 13184.30    72.24 o
  -1   3   8  9736.74 10009.20    31.64 o
   9   3   8  2070.99  2127.80     7.85 o
 -16   4   8   866.34   816.87    10.16 o
 -14   4   8  1012.71  1056.70     5.92 o
 -12   4   8  1689.63  1617.60     6.34 o
 -10   4   8  3018.92  3077.05    11.60 o
  -6   4   8  3415.47  3004.54    22.29 o
  -4   4   8  3658.82  3604.21    12.55 o
  -2   4   8  4375.54  4297.09    14.16 o
   0   4   8  4809.58  4148.73    20.19 o
   2   4   8  3190.19  3275.09    19.58 o
   4   4   8  1882.07  1847.03     7.29 o
   6   4   8  1691.63  1705.05     7.38 o
   8   4   8  1366.26  1389.54     6.92 o
  10   4   8   897.55   846.80     7.74 o
 -15   5   8   531.22   559.85     5.75 o
 -13   5   8   975.90   984.15     8.19 o
 -11   5   8  1505.48  1493.92     5.79 o
  -9   5   8  2608.31  2522.48    12.29 o
  -7   5   8  2617.21  2471.34    10.78 o
  -5   5   8  1196.48  1068.99     4.93 o
  -3   5   8  2479.15  2189.80    11.64 o
  -1   5   8  3981.65  3402.70    24.67 o
   1   5   8  2289.09  2113.12    14.69 o
   3   5   8  1670.86  1543.19     5.38 o
   5   5   8  1129.56  1098.39     5.12 o
   7   5   8   981.50   953.42     5.05 o
   9   5   8  1168.13  1212.40     9.01 o
 -14   6   8  1871.57  1876.14     9.05 o
 -12   6   8  2892.04  2915.94    12.29 o
  -2   6   8  6950.33  5917.08    51.92 o
   8   6   8  2452.08  2537.20    10.56 o
 -15   7   8  1080.26  1142.34    11.79 o
 -13   7   8  2329.59  2324.86    11.22 o
 -11   7   8  1348.73  1391.85     6.17 o
  -9   7   8  1671.43  1690.41     6.40 o
  -7   7   8  4088.30  3795.27    20.63 o
  -1   7   8  3331.06  3033.45    17.01 o
   1   7   8  1630.47  1594.85     6.53 o
   3   7   8  3401.33  3471.02    22.69 o
   5   7   8  2701.15  2800.23    13.36 o
   7   7   8   887.29   922.34     6.69 o
   9   7   8   925.32   990.06     6.58 o
 -14   8   8   787.57   776.21     9.74 o
 -12   8   8  1066.25  1035.93     6.25 o
 -10   8   8  1817.25  1737.84     7.76 o
  -8   8   8  1273.00  1172.43     4.87 o
  -6   8   8  2395.47  2301.94    11.25 o
  -4   8   8  3373.73  3233.30    19.32 o
  -2   8   8  1429.64  1286.16     5.12 o
   0   8   8  2125.49  2111.62    10.73 o
   2   8   8  2354.18  2273.68    11.98 o
   4   8   8  1177.99  1048.64     6.36 o
   6   8   8  1449.02  1374.49     6.64 o
   8   8   8   849.42   874.29     6.24 o
 -15   9   8  1094.46   955.18    10.89 o
 -13   9   8  2107.36  2129.75     9.20 o
 -11   9   8  2994.55  3075.87     9.63 o
  -9   9   8  5004.43  5070.45    27.60 o
  -5   9   8  4414.67  4349.08    25.01 o
   3   9   8  4553.34  4308.72    24.04 o
   5   9   8  3317.94  3449.26    15.75 o
   7   9   8  2151.65  2156.78    12.14 o
   9   9   8  2152.47  2139.57    11.87 o
 -14  10   8   894.90   928.81    10.67 o
 -12  10   8  1590.11  1740.09    10.94 o
 -10  10   8  3151.69  3278.93    13.41 o
  -8  10   8  3135.27  3386.44    16.18 o
  -6  10   8  2985.58  2848.40    20.79 o
  -2  10   8  3862.27  3613.74    22.16 o
   0  10   8  4306.85  4933.20    25.53 o
   2  10   8  3210.36  3327.23    21.44 o
   4  10   8  1624.98  1707.29     6.36 o
   6  10   8  1654.12  1689.45    10.50 o
   8  10   8  1471.55  1563.94    10.35 o
 -13  11   8  1098.71   986.15     8.94 o
 -11  11   8  1247.45  1202.86     7.61 o
  -9  11   8  1378.02  1279.15     5.58 o
  -7  11   8  2038.97  1895.19     8.77 o
  -1  11   8  2129.26  1959.35     7.20 o
   1  11   8  1794.47  1724.57     6.18 o
   3  11   8  1749.09  1651.93     6.23 o
   5  11   8  1662.11  1547.44    11.00 o
   7  11   8   959.75   967.37     8.17 o
 -12  12   8  2146.85  2176.74    12.63 o
 -10  12   8  2020.76  1988.74     8.69 o
  -8  12   8  3378.45  3377.88    22.90 o
   0  12   8  3460.86  3517.33    16.91 o
   2  12   8  3891.63  3994.53    16.87 o
   4  12   8  4053.87  4210.52    13.16 o
   6  12   8  2254.91  2319.73     9.27 o
 -11  13   8  1794.37  1934.58    11.68 o
  -9  13   8  2165.29  2210.02     9.00 o
  -7  13   8  2253.76  2390.54    10.24 o
  -3  13   8  2694.72  2833.85    19.08 o
  -1  13   8  2512.26  2660.38    13.19 o
   1  13   8  3108.94  3354.48    11.42 o
   3  13   8  1842.24  2010.76     7.39 o
   5  13   8  1447.13  1472.56     7.42 o
 -10  14   8  1087.87  1052.50     8.50 o
  -8  14   8  1943.14  1790.32    10.85 o
  -6  14   8  1138.99  1036.65     5.41 o
  -4  14   8   849.94   758.92     6.04 o
  -2  14   8  2292.76  2144.19     8.52 o
   0  14   8  1837.99  1751.15    11.20 o
   2  14   8  1150.69  1073.11     6.58 o
   4  14   8  1070.90   950.03     8.64 o
 -11  15   8  1667.27  1611.42    10.72 o
  -9  15   8  2039.69  2037.75    11.85 o
  -7  15   8  1695.36  1614.61    10.43 o
  -5  15   8  2687.83  2701.00    13.49 o
  -3  15   8  2530.94  2549.39    11.03 o
  -1  15   8  2461.99  2415.40     9.47 o
   1  15   8  3002.51  3001.90    12.77 o
   3  15   8  1590.39  1558.91    11.12 o
   5  15   8  1291.80  1205.42    13.80 o
 -10  16   8   695.78   732.34     7.14 o
  -8  16   8  1339.28  1426.46     8.29 o
  -6  16   8  1780.43  1938.25    11.76 o
  -4  16   8  1683.94  1817.24     9.67 o
  -2  16   8  1893.25  2021.45     9.76 o
   0  16   8  1093.42  1212.16     8.05 o
   2  16   8  1027.37  1139.97     9.30 o
   4  16   8  1570.67  1657.64    15.89 o
  -9  17   8   535.94   510.42     5.98 o
  -7  17   8   716.08   673.81     6.84 o
  -5  17   8  1362.73  1320.26     9.78 o
  -3  17   8  1017.66   917.38     6.98 o
  -1  17   8   546.34   479.86     4.39 o
   1  17   8   848.14   793.86     7.70 o
   3  17   8   846.09   731.39    10.51 o
  -8  18   8  1238.04  1242.05     9.45 o
  -6  18   8  1270.32  1221.74     9.31 o
  -4  18   8  1152.00  1130.39     8.96 o
  -2  18   8  1452.87  1363.43    10.10 o
   0  18   8  1586.19  1548.50    10.77 o
   2  18   8  1176.61  1153.55    12.49 o
  -5  19   8   700.55   708.33    10.20 o
  -3  19   8  1050.92  1213.36    13.01 o
  -1  19   8  1324.60  1289.83     9.59 o
 -15   1   9    13.02    13.60     0.84 o
 -13   1   9     5.98     7.22     0.79 o
 -11   1   9     2.63     3.18     0.53 o
  -9   1   9   234.52   227.70     1.95 o
  -7   1   9   163.71   157.11     1.40 o
  -5   1   9    18.81    16.99     0.62 o
  -3   1   9     0.11     0.85     0.30 <
  -1   1   9    37.66    37.35     0.85 o
   1   1   9   104.47   111.82     2.43 o
   3   1   9    43.15    42.94     1.18 o
   5   1   9    42.83    43.38     1.24 o
   7   1   9     6.59     8.61     0.73 o
   9   1   9    27.33    24.36     0.96 o
 -16   2   9     0.31     0.19     1.03 <
 -14   2   9   109.87   116.36     2.01 o
 -12   2   9    33.61    34.63     1.17 o
 -10   2   9    24.64    25.11     0.75 o
  -8   2   9   119.41   122.42     1.38 o
  -6   2   9    20.35    23.54     0.57 o
  -4   2   9   314.06   298.04     2.20 o
  -2   2   9   344.77   331.78     2.34 o
   0   2   9     3.94     3.42     0.38 o
   2   2   9    51.76    50.77     1.23 o
   4   2   9    86.70    84.05     1.61 o
   6   2   9     0.36     1.52     0.55 <
   8   2   9    20.53    21.27     0.88 o
 -15   3   9     1.07     1.07     0.57 <
 -13   3   9     6.16     7.11     0.75 o
 -11   3   9   106.49   100.30     1.46 o
  -9   3   9    63.36    58.83     1.03 o
  -7   3   9   210.40   201.19     2.02 o
  -5   3   9   197.72   196.41     1.54 o
  -3   3   9    32.85    30.17     0.73 o
  -1   3   9   227.38   221.63     2.03 o
   1   3   9   465.36   465.05     4.05 o
   3   3   9     0.75     0.72     0.47 <
   5   3   9    30.44    27.55     1.03 o
   7   3   9    19.06    18.63     0.84 o
   9   3   9     0.86     1.55     0.75 <
 -16   4   9     6.16     6.59     1.34 o
 -14   4   9     1.54     1.79     0.61 <
 -12   4   9   152.90   150.76     2.26 o
 -10   4   9    10.58     9.85     0.59 o
  -8   4   9   114.15   112.68     1.34 o
  -6   4   9   167.98   162.36     1.79 o
  -4   4   9   170.06   163.46     1.42 o
  -2   4   9     0.30     0.58     0.28 <
   0   4   9    38.54    35.96     0.81 o
   2   4   9    31.88    31.71     1.03 o
   4   4   9     0.93     1.03     0.44 <
   6   4   9   126.36   121.81     1.80 o
   8   4   9    14.59    15.76     0.82 o
 -15   5   9     0.10     1.16     0.81 <
 -13   5   9     6.21     8.37     0.76 o
 -11   5   9    82.61    86.84     1.46 o
  -9   5   9    19.58    17.29     0.84 o
  -7   5   9     0.02     0.83     0.34 <
  -5   5   9   154.03   153.61     1.75 o
  -3   5   9     0.17     1.34     0.25 o
  -1   5   9    15.94    17.55     0.71 o
   1   5   9    10.69    26.83     0.74 o
   3   5   9    46.89    44.24     1.08 o
   5   5   9    22.49    21.73     0.85 o
   7   5   9     7.29     7.23     0.62 o
   9   5   9    28.50    26.64     1.26 o
 -14   6   9    92.02    89.48     2.09 o
 -12   6   9    63.29    62.15     1.43 o
 -10   6   9     1.58     1.95     0.46 o
  -8   6   9     1.77     1.56     0.38 o
  -6   6   9     8.16     7.10     0.51 o
  -4   6   9   302.34   278.45     1.86 o
  -2   6   9   249.80   230.14     1.98 o
   0   6   9    23.46    31.35     0.79 o
   2   6   9     2.77     2.79     0.42 o
   4   6   9   121.68   116.28     1.72 o
   6   6   9    29.13    26.15     1.06 o
   8   6   9    15.05    12.72     0.90 o
 -15   7   9    25.98    23.91     1.38 o
 -13   7   9    36.25    34.47     1.26 o
 -11   7   9    47.52    48.01     1.14 o
  -9   7   9   122.22   113.43     1.60 o
  -7   7   9   138.25   131.54     1.74 o
  -5   7   9    86.48    82.73     1.35 o
  -3   7   9   156.34   151.45     1.53 o
  -1   7   9   158.04   155.76     1.83 o
   1   7   9    70.85    67.61     1.29 o
   3   7   9    59.07    54.10     1.14 o
   5   7   9    23.87    22.55     0.88 o
   7   7   9     9.95     8.84     0.70 o
   9   7   9    20.30    14.23     1.21 o
 -14   8   9    48.91    49.71     2.68 o
 -12   8   9    63.28    61.35     1.48 o
 -10   8   9     6.59     5.92     0.61 o
  -8   8   9     0.12     1.58     0.44 o
  -6   8   9    19.56    17.73     0.73 o
  -4   8   9   306.48   285.61     2.54 o
  -2   8   9   175.92   162.94     1.93 o
   0   8   9     0.06     0.83     0.34 <
   2   8   9    19.17    17.45     0.70 o
   4   8   9    93.77    88.28     1.77 o
   6   8   9    78.23    77.95     1.56 o
   8   8   9    31.15    31.33     1.61 o
 -13   9   9     0.29     0.36     1.25 <
 -11   9   9     1.62     3.24     0.58 o
  -9   9   9   117.94   109.93     1.60 o
  -7   9   9    44.26    38.13     1.06 o
  -5   9   9     7.40    10.68     0.62 o
  -3   9   9    32.95    32.03     1.00 o
  -1   9   9    19.66    24.32     1.11 o
   1   9   9    35.71    32.59     0.90 o
   3   9   9    58.81    52.98     1.16 o
   5   9   9     7.18     9.49     0.71 o
   7   9   9     3.24     2.49     0.66 o
 -14  10   9    41.78    33.78     2.33 o
 -12  10   9     0.42     1.47     0.76 <
 -10  10   9    54.67    53.09     1.32 o
  -8  10   9   363.03   345.28     2.83 o
  -6  10   9    21.43    19.58     0.89 o
  -4  10   9    27.95    25.31     0.97 o
  -2  10   9   119.54   110.64     2.07 o
   0  10   9    31.06    30.08     0.96 o
   2  10   9   187.47   173.52     2.04 o
   4  10   9    36.72    33.68     1.08 o
   6  10   9    13.17    14.04     1.03 o
 -11  11   9    55.29    53.94     1.73 o
  -9  11   9    39.14    37.52     1.14 o
  -7  11   9   100.52    93.82     1.58 o
  -5  11   9    69.19    78.90     2.25 o
  -3  11   9    24.44    27.20     1.00 o
  -1  11   9   139.11   129.66     1.93 o
   1  11   9   304.24   294.18     2.69 o
   3  11   9     0.96     1.85     0.48 o
   5  11   9    22.88    20.64     1.17 o
   7  11   9    26.03    25.27     1.56 o
 -12  12   9    46.72    47.21     1.99 o
 -10  12   9    69.41    64.74     1.63 o
  -8  12   9    29.25    24.84     0.97 o
  -6  12   9   230.66   217.56     2.62 o
  -4  12   9    64.16    59.21     1.41 o
  -2  12   9    11.27     9.79     0.86 o
   0  12   9   255.00   241.61     2.45 o
   2  12   9    72.03    69.16     1.71 o
   4  12   9    18.98    16.56     1.02 o
   6  12   9    80.58    71.07     2.43 o
 -11  13   9    40.08    34.72     1.70 o
  -9  13   9    43.05    47.82     1.41 o
  -7  13   9    17.91    21.69     1.01 o
  -5  13   9    81.90    75.06     1.63 o
  -3  13   9    12.04    10.60     0.78 o
  -1  13   9     1.23     2.73     0.60 o
   1  13   9     7.12     9.87     0.77 o
   3  13   9    17.10    17.14     1.20 o
   5  13   9    29.24    21.68     1.58 o
 -10  14   9     0.78     0.78     0.78 <
  -8  14   9    12.46    13.38     0.99 o
  -6  14   9    10.47    11.05     0.74 o
  -4  14   9    21.17    20.65     0.99 o
  -2  14   9    32.22    30.93     1.14 o
   0  14   9     1.26     1.78     0.62 <
   2  14   9    13.56    16.96     1.16 o
   4  14   9    51.83    51.78     3.07 o
 -11  15   9    85.47    71.00     2.38 o
  -9  15   9    13.06    13.89     1.04 o
  -7  15   9    40.52    37.74     1.43 o
  -5  15   9   186.13   169.70     2.31 o
  -3  15   9   234.51   227.57     2.57 o
  -1  15   9   121.88   111.27     2.06 o
   1  15   9    17.29    14.82     0.85 o
 -10  16   9     3.94     2.71     0.92 <
  -8  16   9     2.49     3.02     0.96 o
  -6  16   9     2.51     2.81     0.89 o
  -4  16   9    28.52    34.85     1.39 o
  -2  16   9     6.36     8.73     0.90 o
   0  16   9    27.16    24.90     1.14 o
   2  16   9     1.15     1.75     1.27 <
  -9  17   9    31.31    26.77     1.56 o
  -7  17   9    10.64    11.82     0.98 o
  -5  17   9    28.07    31.69     1.38 o
  -3  17   9   200.69   207.19     3.22 o
  -1  17   9    31.42    30.57     1.75 o
   1  17   9     5.25     6.67     1.07 o
  -6  18   9     0.95     3.43     0.84 o
  -4  18   9     0.42     1.44     0.77 <
  -2  18   9    38.71    31.33     1.73 o
   0  18   9    19.72    16.03     1.35 o
  -3  19   9    20.89    13.07     1.81 o
 -16   0  10   307.94   302.11     6.36 o
 -14   0  10   687.44   731.69     7.13 o
 -12   0  10  2104.19  2022.05    15.82 o
 -10   0  10  1240.23  1235.36     7.19 o
  -8   0  10   953.75   948.06     4.75 o
  -6   0  10  1770.10  1818.76     9.44 o
  -4   0  10  1567.46  1525.33    11.45 o
   2   0  10   457.53   450.42     5.09 o
   4   0  10  1227.50  1192.68     8.55 o
   6   0  10  1282.38  1318.59     9.18 o
   8   0  10   477.21   501.82     5.88 o
 -15   1  10  1647.80  1654.55    10.65 o
 -13   1  10  1884.25  1829.03    11.30 o
 -11   1  10  2828.37  2817.76    20.39 o
  -9   1  10  4482.54  4332.84    17.54 o
  -7   1  10  3534.98  3500.05    14.25 o
   5   1  10  1998.50  1939.47     9.06 o
   7   1  10  2095.52  2197.75     8.58 o
 -16   2  10  1460.80  1371.43    13.21 o
 -14   2  10  1767.62  1801.22     9.06 o
 -12   2  10  2456.82  2541.05    13.82 o
 -10   2  10  2952.19  3014.17    12.25 o
   6   2  10  2076.09  2122.89     9.65 o
   8   2  10  1177.60  1227.84     5.82 o
 -15   3  10   997.34  1018.11     8.46 o
 -13   3  10   892.44   908.30     5.72 o
 -11   3  10  1097.33  1120.33     5.91 o
  -9   3  10  2128.51  2136.45    11.55 o
  -7   3  10  2521.51  2564.29    16.11 o
  -5   3  10  2308.55  2389.39    10.72 o
  -3   3  10  1939.19  2024.17    13.70 o
  -1   3  10  1694.83  1738.71     7.86 o
   1   3  10  2231.22  2270.83    15.85 o
   3   3  10  1876.98  1904.48     8.70 o
   5   3  10   912.23   938.03     4.88 o
   7   3  10   717.71   742.87     4.96 o
 -16   4  10   954.91   764.02     9.78 o
 -14   4  10  1701.01  1711.37     8.89 o
 -12   4  10  2794.14  2829.90    14.72 o
 -10   4  10  3719.50  3752.40    17.18 o
   0   4  10  4679.07  4601.45    24.79 o
   2   4  10  3530.33  3823.73    22.30 o
   4   4  10  2771.53  2917.82    19.79 o
   6   4  10  2390.36  2353.52     8.92 o
   8   4  10  1590.23  1592.69    10.41 o
 -15   5  10  1239.95  1231.29     9.10 o
 -13   5  10  3021.42  3118.48    14.76 o
 -11   5  10  4373.61  4438.19    19.34 o
   1   5  10  4223.08  4320.55    17.99 o
   3   5  10  3352.15  3461.72    22.68 o
   5   5  10  3616.16  3820.83    24.14 o
   7   5  10  2186.01  2243.27     7.97 o
 -14   6  10  1130.81  1183.69     9.07 o
 -12   6  10  1038.50  1067.04     5.72 o
 -10   6  10  2087.24  2153.03     9.98 o
  -8   6  10  2338.89  2259.50     9.78 o
  -6   6  10  2120.42  2200.22     8.11 o
  -4   6  10  3324.12  3263.12    11.41 o
  -2   6  10  2259.09  2378.45    11.75 o
   0   6  10  1865.23  1845.40     8.59 o
   2   6  10  2524.74  2315.04    13.85 o
   4   6  10  1303.67  1286.76     5.79 o
   6   6  10   955.50   974.16     5.16 o
   8   6  10   896.19   833.48     7.49 o
 -13   7  10  1633.64  1587.38    11.03 o
 -11   7  10  1939.96  1894.16     7.36 o
  -9   7  10  2652.70  2471.49    12.50 o
  -3   7  10  2678.24  2621.79    12.81 o
   1   7  10  3852.76  3825.17    17.25 o
   3   7  10  2963.28  2780.00    13.43 o
   5   7  10  2416.26  2344.53     8.03 o
   7   7  10   990.05   985.88     8.13 o
 -14   8  10  1809.69  1713.95    10.99 o
 -12   8  10  1772.12  1823.44     7.52 o
 -10   8  10  3643.67  3791.62    17.19 o
  -8   8  10  4576.14  4557.01    27.78 o
  -6   8  10  4189.45  3954.12    25.25 o
  -4   8  10  5765.60  5120.40    29.26 o
   0   8  10  4003.74  4091.09    23.32 o
   2   8  10  4748.38  4773.52    20.68 o
   4   8  10  2507.21  2587.32     8.56 o
   6   8  10  1689.23  1570.74     8.89 o
 -13   9  10  1204.93  1196.50    13.49 o
 -11   9  10  1696.13  1745.11     7.30 o
  -9   9  10  1086.89  1062.56     5.32 o
  -7   9  10  1495.10  1479.67     6.31 o
  -5   9  10  1766.64  1809.35    10.51 o
  -3   9  10  1975.88  1994.53    10.87 o
  -1   9  10  2496.41  2523.14    13.78 o
   1   9  10  1146.80  1136.76     6.12 o
   3   9  10   783.97   771.16     5.32 o
   5   9  10  1317.59  1293.12     6.87 o
   7   9  10   756.69   745.55     7.13 o
 -12  10  10  1410.48  1372.53    10.47 o
 -10  10  10  1887.07  1797.96     8.04 o
  -8  10  10  1688.56  1552.82     6.31 o
  -6  10  10  1720.73  1636.44     7.05 o
  -2  10  10  2947.57  2604.61    18.93 o
   0  10  10  1833.63  1751.83     7.02 o
   2  10  10  1737.76  1661.44     7.63 o
   4  10  10  1485.43  1400.78    10.13 o
   6  10  10  1209.83  1184.89     9.09 o
 -11  11  10  1663.80  1728.99    11.09 o
  -9  11  10  2369.78  2439.89     8.37 o
   1  11  10  2893.28  3093.13     9.75 o
   3  11  10  2242.81  2370.49     9.44 o
   5  11  10  1596.79  1607.06    10.99 o
 -12  12  10   618.29   575.33     6.64 o
 -10  12  10   779.45   782.01     6.13 o
  -8  12  10  1602.69  1615.09     7.41 o
  -6  12  10  1799.74  1815.49    10.98 o
  -4  12  10   929.02   927.15     6.25 o
  -2  12  10  1011.20  1024.24     6.52 o
   0  12  10  1334.42  1390.64     6.82 o
   2  12  10  1215.44  1229.16     6.36 o
   4  12  10   969.54   917.48     8.64 o
 -11  13  10   991.11   931.42     8.22 o
  -9  13  10  1554.52  1454.22     8.43 o
  -7  13  10  1217.19  1118.15     6.16 o
  -5  13  10  1605.66  1500.18     7.04 o
  -3  13  10  1905.56  1768.31     7.62 o
  -1  13  10  1376.88  1282.64     7.52 o
   1  13  10  1648.71  1580.38     8.66 o
 -10  14  10  1591.03  1687.84    10.79 o
  -8  14  10  1576.25  1671.23     8.75 o
  -6  14  10  2231.30  2311.48     8.95 o
  -4  14  10  2265.07  2303.35     8.94 o
  -2  14  10  3070.14  3137.29    14.85 o
   0  14  10  2356.01  2468.68    13.13 o
   2  14  10  1108.47  1158.05    12.77 o
   4  14  10  1533.59  1399.69    14.81 o
  -9  15  10  1256.11  1293.69     7.78 o
  -7  15  10   871.74   904.46     6.46 o
  -5  15  10  1408.49  1439.65     8.02 o
  -3  15  10  1893.30  1969.79     9.80 o
  -1  15  10   985.37   999.67     7.02 o
   1  15  10  1058.29  1048.00     9.10 o
   3  15  10  1005.40   959.37    11.97 o
  -8  16  10  1313.56  1192.33     9.07 o
  -6  16  10  1897.89  1823.84     9.26 o
  -4  16  10  1082.48   991.42     6.83 o
  -2  16  10  1132.84  1041.61     6.35 o
   0  16  10  1521.60  1437.92    10.45 o
   2  16  10  1098.87   987.41    12.01 o
  -7  17  10  1828.29  1920.06    11.65 o
  -5  17  10  1713.17  1814.58    11.78 o
  -3  17  10  1681.59  1717.53    11.20 o
  -1  17  10  1457.35  1508.47    10.82 o
   1  17  10  1727.83  1522.89    15.12 o
  -4  18  10  1102.98  1087.99    12.37 o
  -2  18  10  1152.47   985.83    12.13 o
 -15   1  11    83.36    83.67     2.44 o
 -13   1  11     5.77     6.13     0.87 o
 -11   1  11     0.67     1.35     0.51 <
  -9   1  11     2.76     4.58     0.47 o
  -7   1  11    85.94    90.28     1.36 o
  -5   1  11   236.20   237.56     2.01 o
  -3   1  11     0.93     2.95     0.34 o
  -1   1  11    25.68    23.29     0.71 o
   1   1  11    51.69    54.36     1.35 o
   3   1  11    51.37    53.65     1.37 o
   5   1  11     5.54     5.86     0.67 o
   7   1  11     0.07     0.73     0.48 <
 -16   2  11    27.83    22.70     1.93 o
 -14   2  11     3.49     4.76     0.77 o
 -12   2  11    52.07    51.66     1.41 o
 -10   2  11   263.51   268.24     2.65 o
  -8   2  11    24.14    27.59     0.82 o
  -6   2  11    43.99    49.45     0.91 o
  -4   2  11   235.73   241.75     2.01 o
  -2   2  11    71.59    82.04     1.33 o
   0   2  11   151.86   157.99     1.91 o
   2   2  11    62.14    65.77     1.47 o
   4   2  11     0.74     3.13     0.64 o
   6   2  11    53.57    55.61     1.29 o
 -15   3  11    28.70    28.47     1.53 o
 -13   3  11    99.40    95.95     2.17 o
 -11   3  11     7.79     9.74     0.78 o
  -9   3  11     7.91     8.10     0.57 o
  -7   3  11   379.13   362.09     2.93 o
  -5   3  11    64.21    61.63     1.06 o
  -3   3  11    52.53    51.41     0.91 o
  -1   3  11    63.40    59.24     1.11 o
   1   3  11     1.46     1.29     0.40 o
   3   3  11   173.11   168.46     2.11 o
   5   3  11    70.89    69.63     1.43 o
   7   3  11     9.17     9.22     0.80 o
 -14   4  11     3.92     5.64     0.83 o
 -12   4  11    69.86    70.95     1.64 o
 -10   4  11    13.28    13.06     0.77 o
  -8   4  11    62.72    64.23     1.18 o
  -6   4  11     4.24     3.95     0.53 o
  -4   4  11     9.55    10.59     0.47 o
  -2   4  11   287.13   298.94     2.39 o
   0   4  11    18.80    18.92     0.78 o
   2   4  11    29.92    31.37     1.11 o
   4   4  11    16.58    16.99     0.82 o
   6   4  11     0.03     1.21     0.48 <
 -15   5  11     0.62     0.89     0.93 <
 -13   5  11    47.02    51.81     1.66 o
 -11   5  11    12.37    15.45     0.85 o
  -9   5  11    27.22    32.49     1.01 o
  -7   5  11    76.80    84.19     1.47 o
  -5   5  11     5.86     4.72     0.49 o
  -3   5  11    41.86    47.46     0.92 o
  -1   5  11   145.86   155.29     1.95 o
   1   5  11     2.24     1.54     0.54 <
   3   5  11     6.63     8.83     0.64 o
   5   5  11    12.67    14.41     0.84 o
   7   5  11     1.69     1.77     0.86 <
 -14   6  11     2.78     3.75     0.83 o
 -12   6  11    37.74    35.41     1.38 o
 -10   6  11   209.11   192.93     2.36 o
  -8   6  11     2.49     2.07     0.49 o
  -6   6  11     7.37     9.43     0.62 o
  -4   6  11    70.06    60.28     1.12 o
  -2   6  11    94.84    87.59     1.35 o
   0   6  11    93.21    88.63     1.93 o
   2   6  11    10.46     8.51     0.64 o
   4   6  11     8.56    10.78     0.71 o
   6   6  11    35.94    31.50     1.15 o
 -13   7  11    24.18    23.59     1.25 o
 -11   7  11    45.22    45.47     1.24 o
  -9   7  11    86.74    87.82     1.57 o
  -7   7  11    88.50    90.19     1.55 o
  -5   7  11   114.81   114.99     1.71 o
  -3   7  11    88.40    89.11     1.40 o
  -1   7  11    49.70    51.16     1.10 o
   1   7  11    83.57    81.47     1.56 o
   3   7  11    50.25    48.95     1.38 o
   5   7  11     9.87    10.88     0.83 o
 -12   8  11    17.60    14.01     0.87 o
 -10   8  11    89.06    82.76     1.59 o
  -8   8  11     0.09     0.52     0.46 <
  -6   8  11    10.00    13.64     0.75 o
  -4   8  11     9.53     7.79     0.67 o
  -2   8  11    66.75    60.34     1.18 o
   0   8  11    79.09    76.63     1.71 o
   2   8  11     0.01     2.52     0.62 o
   4   8  11     4.73     5.85     0.68 o
   6   8  11    24.82    23.39     1.53 o
 -11   9  11     3.88     4.76     0.65 o
  -9   9  11     6.40     5.22     0.62 o
  -7   9  11    15.91    13.10     0.82 o
  -5   9  11   106.13    95.35     1.74 o
  -3   9  11     0.08     1.56     0.53 <
  -1   9  11     3.21     6.01     0.55 o
   1   9  11    69.95    62.61     1.43 o
   3   9  11    14.29    12.51     0.85 o
   5   9  11     5.00     5.39     1.09 o
 -12  10  11     6.01     5.55     0.88 o
 -10  10  11    41.03    42.45     1.34 o
  -8  10  11    13.10    13.23     0.72 o
  -6  10  11   161.25   161.87     2.27 o
  -4  10  11   192.99   198.59     2.87 o
  -2  10  11     2.45     4.11     0.71 o
   0  10  11    31.33    30.73     0.96 o
   2  10  11   102.65   100.49     2.31 o
   4  10  11     8.99     7.89     0.79 o
 -11  11  11    36.13    42.46     1.56 o
  -9  11  11     1.72     2.40     0.55 o
  -7  11  11   144.82   136.10     2.14 o
  -5  11  11     5.13     4.39     0.65 o
  -3  11  11     0.37     0.63     0.55 <
  -1  11  11     5.31     5.27     0.75 o
   1  11  11     1.37     1.96     0.61 o
   3  11  11    77.42    67.14     1.72 o
 -10  12  11     2.21     1.81     0.75 <
  -8  12  11   114.52   107.03     1.94 o
  -6  12  11   122.79   116.09     2.00 o
  -4  12  11    37.07    32.26     1.14 o
  -2  12  11   148.06   135.52     2.15 o
   0  12  11    32.80    28.66     1.26 o
   2  12  11    20.61    18.67     1.44 o
 -11  13  11    17.34    14.48     1.24 o
  -9  13  11     4.77     4.20     0.73 o
  -7  13  11     1.13     1.62     0.60 <
  -5  13  11    49.44    50.36     1.39 o
  -3  13  11     5.57     5.19     0.69 o
  -1  13  11    66.91    66.81     1.59 o
   1  13  11    13.32    14.59     1.06 o
   3  13  11    15.47    16.30     1.87 o
 -10  14  11     2.78     4.84     1.01 o
  -8  14  11     3.97     5.27     0.80 o
  -6  14  11     5.40     7.93     0.75 o
  -4  14  11     6.35     6.05     0.72 o
  -2  14  11     0.27     0.39     0.59 <
   0  14  11     0.80     1.26     0.61 <
   2  14  11     0.84     1.52     1.30 <
  -9  15  11   134.60   122.58     2.98 o
  -7  15  11    38.23    35.27     1.41 o
  -5  15  11    25.70    23.37     1.18 o
  -3  15  11   170.23   157.98     2.47 o
  -1  15  11   185.50   171.73     3.02 o
   1  15  11    68.79    58.16     3.15 o
  -8  16  11     5.74     5.11     0.83 o
  -6  16  11     2.59     1.64     0.72 <
  -4  16  11     6.71     8.90     0.92 o
  -2  16  11     4.13     5.09     0.75 o
   0  16  11    12.16    12.19     1.78 o
  -5  17  11     9.26     8.69     0.99 o
  -3  17  11     7.07     6.72     1.55 o
 -14   0  12  2196.14  2155.81    17.73 o
 -12   0  12  3415.98  3274.17    20.74 o
 -10   0  12  3331.32  3228.70    20.69 o
  -8   0  12  3555.54  2994.90    16.06 o
   2   0  12  3529.27  3461.68    20.90 o
   4   0  12  2986.30  3083.65    19.86 o
   6   0  12  2493.30  2545.51    13.02 o
 -15   1  12  1197.46  1240.06     9.11 o
 -13   1  12  1712.84  1695.37    10.63 o
 -11   1  12  1516.72  1531.15     8.04 o
  -7   1  12  2990.52  3041.48    12.10 o
  -5   1  12  2690.16  2811.16    12.74 o
  -1   1  12  2482.63  2589.49    12.44 o
   1   1  12  1893.62  1971.66     7.72 o
   3   1  12  2344.67  2363.15     8.65 o
   5   1  12  1232.49  1296.34     6.49 o
 -14   2  12   648.65   656.85     6.76 o
 -12   2  12  1539.24  1516.21     9.87 o
 -10   2  12  2562.43  2589.08    18.07 o
  -8   2  12  2267.55  2296.82    12.58 o
  -6   2  12  2381.06  2372.04     7.70 o
  -4   2  12  2043.26  2039.37     8.78 o
  -2   2  12  2346.83  2389.78    11.98 o
   2   2  12  1680.05  1704.95     7.57 o
   4   2  12   957.19   965.23     5.53 o
   6   2  12  1081.30  1094.05     6.93 o
 -15   3  12  1315.44  1256.22     9.33 o
 -13   3  12  1922.98  1990.40    11.65 o
 -11   3  12  2957.78  2878.29    19.40 o
  -9   3  12  4370.02  4491.44    19.03 o
  -5   3  12  3790.33  3751.25    15.99 o
   1   3  12  3623.62  3251.34    23.84 o
   3   3  12  2671.78  2641.31     9.16 o
   5   3  12  1794.05  1773.65    10.81 o
 -14   4  12  1323.89  1378.18    10.07 o
 -12   4  12  1487.07  1517.20     8.23 o
 -10   4  12  1549.23  1558.78     8.68 o
  -8   4  12  1995.02  2062.40     8.48 o
  -6   4  12  2600.42  2689.45    12.63 o
  -4   4  12  2907.01  3151.57    11.98 o
  -2   4  12  2246.25  2404.97    10.41 o
   0   4  12  1660.96  1734.20    10.49 o
   2   4  12  1731.90  1794.77     7.55 o
   4   4  12  1485.02  1510.12     8.18 o
   6   4  12   971.66   954.74     5.67 o
 -13   5  12  1103.31  1161.33     8.92 o
 -11   5  12  1134.78  1110.85     7.10 o
  -9   5  12   827.41   809.54     7.29 o
  -7   5  12  1633.96  1611.31     8.06 o
  -5   5  12  2532.69  2545.12    13.46 o
  -3   5  12  1502.99  1503.45     5.57 o
  -1   5  12  1196.22  1202.95     5.12 o
   1   5  12  1213.60  1179.61     6.09 o
   3   5  12  1096.75  1080.41     5.91 o
   5   5  12  1117.59  1131.45     6.16 o
 -14   6  12  1584.18  1538.42    15.22 o
 -12   6  12  1668.32  1594.34    10.32 o
 -10   6  12  2425.52  2350.38    10.75 o
  -8   6  12  3598.89  3461.73    16.86 o
  -6   6  12  2829.41  2652.19    12.84 o
  -4   6  12  3374.80  3468.68    24.83 o
  -2   6  12  3708.31  3951.94    17.25 o
   0   6  12  2504.74  2496.60     9.68 o
   2   6  12  2641.75  2611.95    13.16 o
   4   6  12  1949.99  1904.19    11.60 o
   6   6  12  1059.30   880.69    11.20 o
 -13   7  12   800.61   836.52     7.99 o
 -11   7  12  2148.59  2218.35     9.23 o
  -9   7  12  2095.27  2180.37     7.81 o
  -7   7  12  2000.53  2088.70     8.57 o
  -5   7  12  2071.39  2187.88    11.44 o
  -3   7  12  1573.00  1554.35     6.57 o
  -1   7  12  2671.76  2857.10    14.99 o
   1   7  12  2347.53  2448.48     9.11 o
   3   7  12   860.00   934.85     5.66 o
   5   7  12   969.25   978.80     8.30 o
 -12   8  12   804.01   785.77     7.60 o
 -10   8  12  1215.17  1193.48     6.00 o
  -8   8  12  1804.68  1771.36     7.88 o
  -6   8  12  1035.90  1015.55     7.90 o
  -4   8  12  1423.07  1395.02     6.51 o
  -2   8  12  1971.79  1913.01     8.25 o
   0   8  12  1087.79  1091.92     5.14 o
   2   8  12  1151.90  1161.49     7.44 o
   4   8  12   929.89   898.30     6.65 o
 -11   9  12  2084.89  2086.30    10.12 o
  -9   9  12  1768.68  1727.52     7.71 o
  -7   9  12  2771.81  2666.70    13.21 o
  -3   9  12  2896.05  2881.50    11.27 o
  -1   9  12  2417.36  2409.42    13.25 o
   1   9  12  2405.64  2390.22    11.12 o
   3   9  12  1780.61  1805.25     9.38 o
 -12  10  12  1388.95  1413.43    14.22 o
 -10  10  12  1410.12  1493.23     7.47 o
  -8  10  12  2190.88  2320.33     8.79 o
  -6  10  12  2645.39  2767.72    13.30 o
  -4  10  12  2733.86  2896.01    13.61 o
  -2  10  12  2341.65  2549.61    10.74 o
   0  10  12  1583.38  1700.85    10.20 o
   2  10  12  1704.87  1853.74    11.30 o
 -11  11  12  1083.69   992.31     8.56 o
  -9  11  12  1519.23  1483.22     7.41 o
  -7  11  12  1446.30  1416.62     7.83 o
  -5  11  12  1385.88  1342.70     7.65 o
  -3  11  12  1445.97  1418.30     7.73 o
  -1  11  12  1493.50  1491.62     7.21 o
   1  11  12  1439.62  1474.62     8.15 o
 -10  12  12  2159.76  2177.75    12.58 o
  -8  12  12  2239.22  2195.63    10.03 o
  -6  12  12  2148.55  2126.71     8.49 o
  -4  12  12  1946.68  1976.98     8.08 o
  -2  12  12  2488.77  2526.51     9.33 o
   0  12  12  2699.69  2849.76    14.10 o
   2  12  12  1542.54  1488.29    10.21 o
  -9  13  12  1744.05  1908.82    11.62 o
  -7  13  12  1729.25  1831.18    10.82 o
  -5  13  12  1732.93  1882.24     8.10 o
  -3  13  12  2316.59  2534.53     9.35 o
  -1  13  12  1655.66  1781.79     8.10 o
   1  13  12  1301.55  1341.72     9.67 o
  -8  14  12   580.10   591.83     6.31 o
  -6  14  12  1489.46  1484.24     8.09 o
  -4  14  12  1300.63  1238.59     7.66 o
  -2  14  12   729.41   691.90     5.02 o
   0  14  12   858.58   754.40     7.33 o
  -7  15  12  1352.47  1289.21     7.75 o
  -5  15  12  1225.90  1194.27     7.44 o
  -3  15  12  1535.67  1521.08    10.50 o
  -6  16  12  1106.25  1077.76     7.19 o
  -4  16  12   931.52   860.99     7.89 o
 -15   1  13     5.55     7.50     1.03 o
 -13   1  13   100.41   102.22     2.73 o
 -11   1  13    43.46    46.48     1.31 o
  -9   1  13    10.78    10.57     0.86 o
  -7   1  13     6.71     9.42     0.59 o
  -5   1  13    89.06    95.26     1.46 o
  -3   1  13    69.38    76.06     1.40 o
  -1   1  13    20.53    24.35     0.80 o
   1   1  13     5.00     5.47     0.53 o
   3   1  13     2.53     6.22     0.68 o
   5   1  13    55.31    58.07     1.47 o
 -14   2  13     4.78     5.52     0.94 o
 -12   2  13    58.59    64.91     1.75 o
 -10   2  13    43.13    47.45     1.34 o
  -8   2  13   122.27   132.81     1.79 o
  -6   2  13   167.59   176.90     1.88 o
  -4   2  13     4.91     8.39     0.57 o
  -2   2  13    71.83    81.09     1.34 o
   0   2  13   161.27   177.12     1.99 o
   2   2  13    14.92    18.64     0.93 o
   4   2  13    28.60    32.81     1.16 o
 -15   3  13    40.79    33.41     2.35 o
 -13   3  13    34.84    34.31     1.69 o
 -11   3  13    21.89    20.74     1.12 o
  -9   3  13    37.05    34.77     1.02 o
  -7   3  13     1.39     2.08     0.58 o
  -5   3  13    95.57    91.71     1.47 o
  -3   3  13   241.56   237.71     2.28 o
  -1   3  13     0.05     0.67     0.43 <
   1   3  13     8.20     9.12     0.66 o
   3   3  13    42.86    41.27     1.28 o
   5   3  13     3.90     3.77     0.66 o
 -14   4  13     4.98     5.66     1.01 o
 -12   4  13    17.91    16.39     1.04 o
 -10   4  13    88.62    94.87     2.15 o
  -8   4  13   116.06   120.28     1.73 o
  -6   4  13     1.23     1.56     0.50 o
  -4   4  13    14.03    18.31     0.73 o
  -2   4  13     3.15     4.68     0.55 o
   0   4  13    11.86    14.83     0.84 o
   2   4  13   100.46   106.05     1.90 o
   4   4  13     1.58     2.02     0.64 o
 -13   5  13     0.16     0.79     0.90 <
 -11   5  13     1.41     3.27     0.69 o
  -9   5  13   104.38   113.28     1.73 o
  -7   5  13     9.56    13.13     0.76 o
  -5   5  13     8.35    13.87     0.85 o
  -3   5  13    37.93    46.36     1.17 o
  -1   5  13     0.02     0.50     0.45 <
   1   5  13    35.28    42.89     1.14 o
   3   5  13    31.34    37.70     1.43 o
 -12   6  13     0.12     1.66     0.73 <
 -10   6  13    16.00    14.85     0.83 o
  -8   6  13    73.17    68.74     1.58 o
  -6   6  13    37.84    33.33     1.21 o
  -4   6  13    25.19    27.01     1.14 o
  -2   6  13     1.37     1.33     0.46 <
   0   6  13    99.62    94.43     1.64 o
   2   6  13    10.29     9.83     0.78 o
   4   6  13     0.30     3.66     0.69 o
 -13   7  13    51.07    37.73     2.61 o
 -11   7  13    62.57    62.55     1.84 o
  -9   7  13    49.99    54.14     1.33 o
  -7   7  13    98.00   104.89     2.00 o
  -5   7  13   130.81   132.66     2.47 o
  -3   7  13    71.42    77.69     1.61 o
  -1   7  13    67.64    74.18     1.50 o
   1   7  13    59.15    62.85     1.38 o
   3   7  13    33.90    34.98     1.24 o
 -12   8  13     2.05     2.91     0.88 o
 -10   8  13    10.22     9.10     0.79 o
  -8   8  13    77.10    69.90     1.60 o
  -6   8  13    18.08    14.66     0.85 o
  -4   8  13    13.44    18.59     0.91 o
  -2   8  13     5.13     4.28     0.66 o
   0   8  13    53.64    45.98     1.23 o
   2   8  13    18.95    15.04     0.81 o
 -11   9  13     4.41     4.26     0.96 o
  -9   9  13    19.42    21.38     1.01 o
  -7   9  13     5.77     5.51     0.67 o
  -5   9  13    11.48    10.21     0.79 o
  -3   9  13     1.52     1.32     0.56 <
  -1   9  13     6.67     5.08     0.67 o
   1   9  13     7.29     9.95     0.89 o
   3   9  13     0.47     0.76     0.86 <
 -10  10  13    14.98    15.42     0.94 o
  -8  10  13    13.10    13.59     0.85 o
  -6  10  13   131.47   132.90     2.43 o
  -4  10  13    68.57    76.21     1.62 o
  -2  10  13   117.27   124.26     2.10 o
   0  10  13    54.94    57.40     1.67 o
   2  10  13     0.11     0.55     0.70 <
  -9  11  13     3.02     2.66     0.64 o
  -7  11  13    10.62    13.34     0.88 o
  -5  11  13    36.85    31.48     1.15 o
  -3  11  13   103.04    99.03     1.88 o
  -1  11  13     9.17    12.51     0.92 o
   1  11  13     0.07     1.56     0.76 <
 -10  12  13    46.62    33.67     1.86 o
  -8  12  13    21.19    19.00     0.96 o
  -6  12  13     0.88     1.57     0.60 <
  -4  12  13    97.13    93.95     1.86 o
  -2  12  13    44.50    42.27     1.32 o
   0  12  13     2.10     2.34     0.72 o
  -9  13  13    78.11    75.60     2.46 o
  -7  13  13    12.86    11.39     0.81 o
  -5  13  13     4.02     4.78     0.83 o
  -3  13  13     0.33     0.53     0.58 <
  -1  13  13     1.30     1.59     0.69 <
  -8  14  13     0.02     1.18     0.75 <
  -6  14  13     0.31     0.61     0.81 <
  -4  14  13     1.69     2.73     0.71 o
  -2  14  13     0.09     0.26     0.95 <
  -5  15  13    28.13    20.53     1.19 o
 -14   0  14   562.33   579.53     9.24 o
 -12   0  14   473.19   502.04     5.91 o
 -10   0  14  1144.88  1228.46     9.15 o
  -8   0  14  1251.99  1319.50     9.60 o
  -6   0  14  1453.35  1600.79    11.18 o
  -4   0  14  1252.82  1365.67     9.58 o
  -2   0  14   573.24   638.48     5.25 o
   0   0  14  1125.68  1219.81     8.88 o
   2   0  14  1257.71  1314.14     9.25 o
   4   0  14   477.13   461.51     5.51 o
 -13   1  14  1479.40  1523.96     9.98 o
 -11   1  14  1400.21  1418.53     7.97 o
  -9   1  14  1934.56  1942.61     8.21 o
  -7   1  14  2800.15  2931.00    15.01 o
  -5   1  14  1962.08  2002.34     6.86 o
  -3   1  14  2122.66  2163.60     7.58 o
  -1   1  14  2289.06  2392.75     8.06 o
   1   1  14  1440.82  1473.43     6.27 o
   3   1  14  1455.81  1463.64     6.93 o
 -14   2  14  1178.26  1112.79     8.93 o
 -12   2  14  1949.43  1963.09    11.45 o
 -10   2  14  2515.34  2573.74     9.51 o
  -8   2  14  1780.71  1830.50     7.32 o
  -6   2  14  2170.17  2307.80     8.08 o
  -4   2  14  3250.03  3417.82    12.49 o
  -2   2  14  2560.00  2698.93    11.46 o
   0   2  14  2025.79  2049.27     8.16 o
   2   2  14  1538.84  1557.06     7.16 o
   4   2  14  1062.04   977.64     5.65 o
 -13   3  14  1063.48  1142.58     9.15 o
 -11   3  14  1269.15  1336.74     9.30 o
  -9   3  14  1157.14  1236.01     6.65 o
  -7   3  14  1255.08  1371.53     6.45 o
  -5   3  14  1417.31  1485.83     6.55 o
  -3   3  14  1709.00  1859.11     7.05 o
  -1   3  14  1480.62  1626.05     6.56 o
   1   3  14   864.43   926.40     4.96 o
   3   3  14   766.62   821.23     5.16 o
 -14   4  14  1182.80   971.88    12.07 o
 -12   4  14  1331.79  1335.14     9.41 o
 -10   4  14  1787.23  1787.23    11.23 o
  -8   4  14  2634.08  2676.43    14.75 o
  -6   4  14  2725.10  2747.25    11.86 o
  -4   4  14  2294.12  2276.62    11.90 o
  -2   4  14  2111.36  2172.97    12.15 o
   0   4  14  1969.95  2015.90     8.13 o
   2   4  14  1776.97  1786.58     9.04 o
 -13   5  14  1255.72  1259.32     9.16 o
 -11   5  14  1871.76  1926.01     9.47 o
  -9   5  14  2835.36  2845.35    15.84 o
  -7   5  14  3301.41  3510.68    13.54 o
  -5   5  14  3341.56  3434.39    16.89 o
  -3   5  14  2374.30  2441.63    12.27 o
  -1   5  14  2280.05  2375.68     8.86 o
   1   5  14  2699.64  2866.71     9.98 o
   3   5  14  1739.83  1675.12     7.66 o
 -12   6  14  1180.18  1203.15     9.09 o
 -10   6  14  1152.32  1224.79     9.05 o
  -8   6  14  1741.61  1827.48     7.39 o
  -6   6  14  1597.74  1710.04     8.69 o
  -4   6  14  1404.76  1514.42     7.91 o
  -2   6  14  1917.52  2052.03    11.12 o
   0   6  14  1275.66  1364.82     6.14 o
   2   6  14   903.91   935.13     5.11 o
 -13   7  14  1102.96   982.38    11.59 o
 -11   7  14  2008.14  2016.61    11.76 o
  -9   7  14  1711.08  1664.67     7.82 o
  -7   7  14  1223.44  1188.33     7.27 o
  -5   7  14  2397.43  2404.77    12.61 o
  -3   7  14  2453.49  2487.57    12.52 o
  -1   7  14  1693.51  1695.82    10.28 o
   1   7  14  1542.23  1605.57     8.34 o
 -12   8  14  1781.44  1776.56    15.43 o
 -10   8  14  1611.50  1654.92    10.83 o
  -8   8  14  2307.53  2349.65    13.16 o
  -6   8  14  2411.54  2587.89    13.16 o
  -4   8  14  2206.03  2383.78     9.97 o
  -2   8  14  2711.53  2871.71    11.08 o
   0   8  14  1781.58  1921.07     9.03 o
   2   8  14  1261.25  1201.96     7.39 o
 -11   9  14   744.76   733.41    10.06 o
  -9   9  14  1188.81  1252.02     7.74 o
  -7   9  14  1250.42  1307.88     7.71 o
  -5   9  14  1416.38  1531.40     8.51 o
  -3   9  14   927.68  1033.89     6.63 o
  -1   9  14   751.35   806.03     7.31 o
   1   9  14  1186.60  1218.22     8.95 o
 -10  10  14   821.63   779.98    10.48 o
  -8  10  14  1400.71  1396.37     8.00 o
  -6  10  14  1396.29  1411.07     7.00 o
  -4  10  14   897.71   892.20     7.62 o
  -2  10  14  1020.81   970.54     8.06 o
   0  10  14  1094.73  1091.24     8.45 o
  -9  11  14  1404.28  1299.46     9.93 o
  -7  11  14  1297.29  1351.28     7.89 o
  -5  11  14  1455.91  1560.72     8.36 o
  -3  11  14  1742.17  1856.58     9.10 o
  -1  11  14  1428.28  1533.14     8.31 o
  -8  12  14   529.07   540.92     6.11 o
  -6  12  14   726.83   775.99     6.00 o
  -4  12  14  1072.11  1128.38     7.35 o
  -2  12  14   899.95   983.29     8.23 o
  -7  13  14   942.14   814.85     7.50 o
  -5  13  14   756.07   686.45     6.95 o
  -3  13  14   859.34   737.12     7.25 o
 -13   1  15    12.81    15.49     1.23 o
 -11   1  15    46.83    50.30     1.63 o
  -9   1  15    50.54    54.85     1.51 o
  -7   1  15     0.07     0.40     0.56 <
  -5   1  15     2.86     2.63     0.52 o
  -3   1  15    59.04    70.38     1.46 o
  -1   1  15    48.04    54.30     1.30 o
   1   1  15     1.41     2.93     0.65 o
 -12   2  15    11.29    12.61     0.97 o
 -10   2  15    16.72    20.95     1.02 o
  -8   2  15   135.06   148.98     2.38 o
  -6   2  15    64.60    72.98     1.58 o
  -4   2  15    66.33    74.35     1.54 o
  -2   2  15    62.04    73.16     1.47 o
   0   2  15     8.55    11.73     0.76 o
   2   2  15    59.81    60.69     1.51 o
 -13   3  15     3.98     4.02     1.30 o
 -11   3  15   135.45   135.09     2.57 o
  -9   3  15    21.11    21.25     1.21 o
  -7   3  15     3.17     3.03     0.67 o
  -5   3  15    42.03    42.53     1.51 o
  -3   3  15    14.55    14.19     0.85 o
  -1   3  15    78.28    78.58     1.54 o
   1   3  15    43.75    42.62     1.31 o
 -12   4  15     3.72     5.55     0.86 o
 -10   4  15     0.17     2.34     0.77 o
  -8   4  15     0.09     1.20     0.59 <
  -6   4  15   106.00   119.14     2.17 o
  -4   4  15     9.99    12.72     0.93 o
  -2   4  15    20.81    18.10     0.96 o
   0   4  15    19.38    21.53     0.90 o
   2   4  15    11.01    11.68     1.19 o
 -13   5  15     6.86     5.89     1.53 o
 -11   5  15    28.88    31.24     1.61 o
  -9   5  15     1.92     3.85     0.80 o
  -7   5  15    27.38    34.61     1.29 o
  -5   5  15    97.06   112.33     2.30 o
  -3   5  15     1.45     3.19     0.70 o
  -1   5  15     7.43    10.63     0.86 o
   1   5  15    34.51    39.32     1.75 o
 -12   6  15     0.48     1.50     0.82 <
 -10   6  15     5.31     6.17     1.00 o
  -8   6  15    46.14    43.94     1.37 o
  -6   6  15    49.03    45.99     1.54 o
  -4   6  15    11.37    11.16     0.92 o
  -2   6  15     1.25     1.13     0.66 <
   0   6  15     0.40     1.10     0.65 <
 -11   7  15    35.87    36.87     1.76 o
  -9   7  15    39.45    39.62     1.83 o
  -7   7  15    46.78    53.77     1.67 o
  -5   7  15    40.14    45.34     1.54 o
  -3   7  15    60.21    63.77     2.11 o
  -1   7  15    47.23    55.49     1.62 o
   1   7  15    14.95    13.53     1.24 o
 -10   8  15    10.37    10.76     1.15 o
  -8   8  15     7.37     7.07     0.77 o
  -6   8  15    21.27    18.84     1.13 o
  -4   8  15     7.42     6.51     0.80 o
  -2   8  15     4.30     7.18     0.79 o
   0   8  15     3.96     5.64     0.75 o
  -9   9  15    15.92    14.41     1.30 o
  -7   9  15     0.61     1.24     0.71 <
  -5   9  15     2.31     3.35     0.69 o
  -3   9  15    33.63    32.74     1.34 o
  -1   9  15     6.19     4.92     0.78 o
  -8  10  15    69.50    63.40     1.63 o
  -6  10  15     0.05     0.81     0.64 <
  -4  10  15    25.57    30.03     1.31 o
  -2  10  15   102.34   100.18     2.18 o
  -7  11  15    12.90    12.42     1.07 o
  -5  11  15     1.07     0.64     0.74 <
  -3  11  15     0.06     1.13     0.68 <
 -12   0  16  1361.68  1221.00    13.42 o
 -10   0  16  2626.85  2575.62    14.00 o
  -8   0  16  2616.64  2706.13    14.80 o
  -6   0  16  1763.33  1748.41    11.99 o
  -4   0  16  2305.22  2293.61    19.18 o
  -2   0  16  2269.62  2247.74    12.97 o
   0   0  16  1829.13  1660.89    10.96 o
 -11   1  16  1322.92  1390.37    10.08 o
  -9   1  16  1251.14  1362.40     8.28 o
  -7   1  16  1698.12  1941.38    11.89 o
  -5   1  16  1497.97  1540.62    11.29 o
  -3   1  16  1234.41  1271.38     9.96 o
  -1   1  16  1545.45  1527.06     7.42 o
 -12   2  16   842.14   828.64    10.84 o
 -10   2  16   947.57  1019.28     7.08 o
  -8   2  16  1167.55  1265.56     8.07 o
  -6   2  16  1391.72  1519.61    14.89 o
  -4   2  16  1690.74  1813.81    11.84 o
  -2   2  16  1077.22  1179.30     9.02 o
   0   2  16   719.93   703.23     6.92 o
 -11   3  16  1423.02  1390.73     9.90 o
  -9   3  16  1467.52  1502.05    10.50 o
  -7   3  16  2053.25  2129.59    12.38 o
  -5   3  16  2264.25  2324.09    13.50 o
  -3   3  16  1780.21  1889.12    11.45 o
  -1   3  16  1486.87  1525.97    10.16 o
 -12   4  16   864.52   824.79     7.58 o
 -10   4  16  1180.26  1250.34     9.39 o
  -8   4  16  1296.97  1459.50    10.01 o
  -6   4  16  1124.93  1146.46     9.66 o
  -4   4  16  1014.46  1118.02     7.27 o
  -2   4  16  1169.08  1308.56     9.34 o
   0   4  16  1056.98  1005.66     8.30 o
 -11   5  16   791.73   778.67     7.34 o
  -9   5  16  1140.50  1190.22     9.25 o
  -7   5  16   720.89   802.66    10.42 o
  -5   5  16   651.09   729.27     5.88 o
  -3   5  16   868.23   964.67     6.60 o
  -1   5  16   807.23   807.54     7.32 o
 -10   6  16  1102.44  1085.67     8.77 o
  -8   6  16  1298.13  1380.86     9.68 o
  -6   6  16  1668.20  1671.12    11.23 o
  -4   6  16  1295.88  1377.33     9.84 o
  -2   6  16  1347.04  1363.01     9.63 o
  -9   7  16   955.32  1006.34     8.50 o
  -7   7  16   997.03   922.28     8.49 o
  -5   7  16  1391.73  1536.57     8.58 o
  -3   7  16  1300.81  1420.74     9.99 o
 -10   8  16   536.77   465.07     8.09 o
  -8   8  16   711.91   741.58     7.11 o
  -6   8  16  1077.99  1048.74     8.82 o
  -4   8  16   688.98   702.58     5.75 o
  -2   8  16   663.09   593.23     8.94 o
  -7   9  16  1245.01  1084.33     8.85 o
  -5   9  16  1097.77   998.03     8.43 o
  -3   9  16  1389.54  1274.63    13.39 o
  -9   1  17    51.49    50.68     3.04 o
  -7   1  17    17.23    19.66     2.09 o
 -10   2  17    47.17    43.79     2.77 o
  -8   2  17     8.09     9.15     1.71 o
  -9   3  17    34.32    33.15     2.44 o
  -7   3  17    78.31    79.61     3.51 o
 -10   4  17     2.80     2.39     1.34 <
  -8   4  17     2.17     2.86     0.93 o
  -6   4  17    14.30    13.66     1.88 o
  -9   5  17     1.09     1.99     1.23 <
  -7   5  17    21.26    22.42     1.49 o
  -8   6  17     7.76     5.73     1.55 o
  -6   6  17     2.29     4.38     1.41 o
